# Supplementary material for: Whole-genome sequencing suggests mechanisms for 22q11.2 deletion-associated Parkinson’s disease
Source: PLoS One. 2017 Apr 21;12(4):e0173944. doi: 10.1371/journal.pone.0173944 (PMC5400231; doi:10.1371/journal.pone.0173944)
Supplement: S2 Table — (XLSX) [file pone.0173944.s003.xlsx]

## Sheet: PD-relevant genes n=1561 
Ensembl	Rank	gene_symbol
ENSG00000075151	1	EIF4G3
ENSG00000114503	2	NCBP2
ENSG00000136937	3	NCBP1
ENSG00000137880	4	GCHFR
ENSG00000103342	5	GSPT1
ENSG00000083123	6	BCKDHB
ENSG00000169919	7	GUSB
ENSG00000157087	8	ATP2B2
ENSG00000148730	9	EIF4EBP2
ENSG00000172239	10	PAIP1
ENSG00000171867	11	PRNP
ENSG00000080815	12	PSEN1
ENSG00000082458	13	DLG3
ENSG00000164305	14	CASP3
ENSG00000111640	15	GAPDH
ENSG00000165806	16	CASP7
ENSG00000101132	17	PFDN4
ENSG00000110321	18	EIF4G2
ENSG00000079277	19	MKNK1
ENSG00000058668	20	ATP2B4
ENSG00000064692	21	SNCAIP
ENSG00000131503	22	ANKHD1
ENSG00000054523	23	KIF1B
ENSG00000162139	24	NEU3
ENSG00000151247	25	EIF4E
ENSG00000075711	26	DLG1
ENSG00000167964	27	RAB26
ENSG00000100403	28	ZC3H7B
ENSG00000118520	29	ARG1
ENSG00000069424	30	KCNAB2
ENSG00000138293	31	NCOA4
ENSG00000124299	32	PEPD
ENSG00000103152	33	MPG
ENSG00000131095	34	GFAP
ENSG00000164733	35	CTSB
ENSG00000184708	36	EIF4ENIF1
ENSG00000100664	37	EIF5
ENSG00000104763	38	ASAH1
ENSG00000003393	39	ALS2
ENSG00000196616	40	ADH1B
ENSG00000114374	41	USP9Y
ENSG00000135473	42	PAN2
ENSG00000109670	43	FBXW7
ENSG00000167165	44	UGT1A6
ENSG00000141510	45	TP53
ENSG00000161960	46	EIF4A1
ENSG00000103266	47	STUB1
ENSG00000047849	48	MAP4
ENSG00000145022	49	TCTA
ENSG00000119431	50	HDHD3
ENSG00000165280	51	VCP
ENSG00000117000	52	RLF
ENSG00000101197	53	BIRC7
ENSG00000170775	54	GPR37
ENSG00000142046	55	TMEM91
ENSG00000182149	56	IST1
ENSG00000155657	57	TTN
ENSG00000113924	58	HGD
ENSG00000198668	59	CALM1
ENSG00000134440	60	NARS
ENSG00000005381	61	MPO
ENSG00000079739	62	PGM1
ENSG00000196924	63	FLNA
ENSG00000104863	64	LIN7B
ENSG00000196338	65	NLGN3
ENSG00000163631	66	ALB
ENSG00000082701	67	GSK3B
ENSG00000119878	68	CRIPT
ENSG00000119689	69	DLST
ENSG00000145703	70	IQGAP2
ENSG00000044574	71	HSPA5
ENSG00000169813	72	HNRNPF
ENSG00000159720	73	ATP6V0D1
ENSG00000156508	74	EEF1A1
ENSG00000172059	75	KLF11
ENSG00000156976	76	EIF4A2
ENSG00000119402	77	FBXW2
ENSG00000051108	78	HERPUD1
ENSG00000156261	79	CCT8
ENSG00000160049	80	DFFA
ENSG00000187840	81	EIF4EBP1
ENSG00000197694	82	SPTAN1
ENSG00000115275	83	MOGS
ENSG00000196188	84	CTSE
ENSG00000166340	85	TPP1
ENSG00000115271	86	GCA
ENSG00000170266	87	GLB1
ENSG00000164885	88	CDK5
ENSG00000132535	89	DLG4
ENSG00000072110	90	ACTN1
ENSG00000111676	91	ATN1
ENSG00000141934	92	PPAP2C
ENSG00000184047	93	DIABLO
ENSG00000143933	94	CALM2
ENSG00000100714	95	MTHFD1
ENSG00000023445	96	BIRC3
ENSG00000070756	97	PABPC1
ENSG00000119139	98	TJP2
ENSG00000092199	99	HNRNPC
ENSG00000108387	100	SEPT4
ENSG00000074317	101	SNCB
ENSG00000173210	102	ABLIM3
ENSG00000159023	103	EPB41
ENSG00000091483	104	FH
ENSG00000166167	105	BTRC
ENSG00000108107	106	RPL28
ENSG00000171862	107	PTEN
ENSG00000132718	108	SYT11
ENSG00000105409	109	ATP1A3
ENSG00000198692	110	EIF1AY
ENSG00000185651	111	UBE2L3
ENSG00000151461	112	UPF2
ENSG00000131844	113	MCCC2
ENSG00000070961	114	ATP2B1
ENSG00000174483	115	BBS1
ENSG00000160014	116	CALM3
ENSG00000163283	117	ALPP
ENSG00000138182	118	KIF20B
ENSG00000204276	119	HLA-DQA2
ENSG00000134108	120	ARL8B
ENSG00000127125	121	PPCS
ENSG00000128683	122	GAD1
ENSG00000070831	123	CDC42
ENSG00000172661	124	FAM21C
ENSG00000107789	125	MINPP1
ENSG00000100813	126	ACIN1
ENSG00000165609	127	NUDT5
ENSG00000176974	128	SHMT1
ENSG00000185231	129	MC2R
ENSG00000107290	130	SETX
ENSG00000164045	131	CDC25A
ENSG00000009307	132	CSDE1
ENSG00000206395	133	DDAH2
ENSG00000072274	134	TFRC
ENSG00000102393	135	GLA
ENSG00000120688	136	WBP4
ENSG00000137070	137	IL11RA
ENSG00000099622	138	CIRBP
ENSG00000065613	139	SLK
ENSG00000187555	140	USP7
ENSG00000010810	141	FYN
ENSG00000125351	142	UPF3B
ENSG00000121653	143	MAPK8IP1
ENSG00000101224	144	CDC25B
ENSG00000142192	145	APP
ENSG00000165410	146	CFL2
ENSG00000078018	147	MAP2
ENSG00000197956	148	S100A6
ENSG00000136872	149	ALDOB
ENSG00000178568	150	ERBB4
ENSG00000160752	151	FDPS
ENSG00000100285	152	NEFH
ENSG00000168036	153	CTNNB1
ENSG00000165699	154	TSC1
ENSG00000196586	155	MYO6
ENSG00000113407	156	TARS
ENSG00000131473	157	ACLY
ENSG00000148604	158	RGR
ENSG00000132821	159	VSTM2L
ENSG00000170396	160	ZNF804A
ENSG00000182255	161	KCNA4
ENSG00000111669	162	TPI1
ENSG00000104888	163	SLC17A7
ENSG00000177045	164	SIX5
ENSG00000144724	165	PTPRG
ENSG00000198650	166	TAT
ENSG00000064607	167	SUGP2
ENSG00000189221	168	MAOA
ENSG00000005007	169	UPF1
ENSG00000124788	170	ATXN1
ENSG00000138735	171	PDE5A
ENSG00000138442	172	WDR12
ENSG00000011295	173	TTC19
ENSG00000021645	174	NRXN3
ENSG00000048991	175	R3HDM1
ENSG00000164022	176	AIMP1
ENSG00000115252	177	PDE1A
ENSG00000115419	178	GLS
ENSG00000168959	179	GRM5
ENSG00000084110	180	HAL
ENSG00000161270	181	NPHS1
ENSG00000123415	182	SMUG1
ENSG00000138629	183	UBL7
ENSG00000186566	184	GPATCH8
ENSG00000166603	185	MC4R
ENSG00000204681	186	GABBR1
ENSG00000134982	187	APC
ENSG00000144381	188	HSPD1
ENSG00000049449	189	RCN1
ENSG00000162836	190	ACP6
ENSG00000117450	191	PRDX1
ENSG00000122085	192	MTERFD2
ENSG00000197386	193	HTT
ENSG00000197275	194	RAD54B
ENSG00000073905	195	VDAC1P1
ENSG00000160209	196	PDXK
ENSG00000151552	197	QDPR
ENSG00000169760	198	NLGN1
ENSG00000106066	199	CPVL
ENSG00000167657	200	DAPK3
ENSG00000136167	201	LCP1
ENSG00000100299	202	ARSA
ENSG00000174437	203	ATP2A2
ENSG00000125445	204	MRPS7
ENSG00000105245	205	NUMBL
ENSG00000206305	206	HLA-DQA1
ENSG00000182512	207	GLRX5
ENSG00000172955	208	ADH6
ENSG00000145020	209	AMT
ENSG00000171791	210	BCL2
ENSG00000175073	211	VCPIP1
ENSG00000070159	212	PTPN3
ENSG00000128512	213	DOCK4
ENSG00000160211	214	G6PD
ENSG00000172115	215	CYCS
ENSG00000118689	216	FOXO3
ENSG00000127884	217	ECHS1
ENSG00000158793	218	NIT1
ENSG00000165388	219	ZNF488
ENSG00000169504	220	CLIC4
ENSG00000113558	221	SKP1
ENSG00000143801	222	PSEN2
ENSG00000155130	223	MARCKS
ENSG00000143344	224	RGL1
ENSG00000100591	225	AHSA1
ENSG00000152402	226	GUCY1A2
ENSG00000086717	227	PPEF1
ENSG00000082397	228	EPB41L3
ENSG00000100345	229	MYH9
ENSG00000123416	230	TUBA1B
ENSG00000138193	231	PLCE1
ENSG00000165416	232	SUGT1
ENSG00000183258	233	DDX41
ENSG00000173674	234	EIF1AX
ENSG00000101958	235	GLRA2
ENSG00000081237	236	PTPRC
ENSG00000109189	237	USP46
ENSG00000092841	238	MYL6
ENSG00000151835	239	SACS
ENSG00000007047	240	MARK4
ENSG00000007168	241	PAFAH1B1
ENSG00000113569	242	NUP155
ENSG00000135747	243	ZNF670
ENSG00000147416	244	ATP6V1B2
ENSG00000052802	245	MSMO1
ENSG00000196712	246	NF1
ENSG00000140950	247	TLDC1
ENSG00000068976	248	PYGM
ENSG00000137992	249	DBT
ENSG00000119414	250	PPP6C
ENSG00000117215	251	PLA2G2D
ENSG00000170315	252	UBB
ENSG00000089169	253	RPH3A
ENSG00000116032	254	GRIN3B
ENSG00000116791	255	CRYZ
ENSG00000138030	256	KHK
ENSG00000175387	257	SMAD2
ENSG00000182621	258	PLCB1
ENSG00000172336	259	POP7
ENSG00000087302	260	C14orf166
ENSG00000139531	261	SUOX
ENSG00000097021	262	ACOT7
ENSG00000102024	263	PLS3
ENSG00000101846	264	STS
ENSG00000133835	265	HSD17B4
ENSG00000079785	266	DDX1
ENSG00000130037	267	KCNA5
ENSG00000140488	268	CELF6
ENSG00000066422	269	ZBTB11
ENSG00000160307	270	S100B
ENSG00000126945	271	HNRNPH2
ENSG00000104835	272	SARS2
ENSG00000162290	273	DCP1A
ENSG00000185974	274	GRK1
ENSG00000198785	275	GRIN3A
ENSG00000075945	276	KIFAP3
ENSG00000136068	277	FLNB
ENSG00000131482	278	G6PC
ENSG00000072518	279	MARK2
ENSG00000130203	280	APOE
ENSG00000118503	281	TNFAIP3
ENSG00000151065	282	DCP1B
ENSG00000172023	283	REG1B
ENSG00000164776	284	PHKG1
ENSG00000079462	285	PAFAH1B3
ENSG00000170035	286	UBE2E3
ENSG00000134333	287	LDHA
ENSG00000185825	288	BCAP31
ENSG00000197045	289	GMFB
ENSG00000120694	290	HSPH1
ENSG00000162688	291	AGL
ENSG00000152234	292	ATP5A1
ENSG00000080819	293	CPOX
ENSG00000188992	294	LIPI
ENSG00000197892	295	KIF13B
ENSG00000152672	296	CLEC4F
ENSG00000135472	297	FAIM2
ENSG00000064012	298	CASP8
ENSG00000140983	299	RHOT2
ENSG00000198010	300	DLGAP2
ENSG00000084774	301	CAD
ENSG00000079215	302	SLC1A3
ENSG00000054983	303	GALC
ENSG00000158104	304	HPD
ENSG00000178053	305	MLF1
ENSG00000120053	306	GOT1
ENSG00000152192	307	POU4F1
ENSG00000196535	308	MYO18A
ENSG00000070759	309	TESK2
ENSG00000107758	310	PPP3CB
ENSG00000074201	311	CLNS1A
ENSG00000156194	312	PPEF2
ENSG00000078304	313	PPP2R5C
ENSG00000088926	314	F11
ENSG00000183207	315	RUVBL2
ENSG00000198610	316	AKR1C4
ENSG00000168135	317	KCNJ4
ENSG00000155100	318	OTUD6B
ENSG00000107317	319	PTGDS
ENSG00000085224	320	ATRX
ENSG00000156475	321	PPP2R2B
ENSG00000005022	322	SLC25A5
ENSG00000196176	323	HIST1H4A
ENSG00000197914	324	HIST1H4K
ENSG00000124529	325	HIST1H4B
ENSG00000041802	326	LSG1
ENSG00000136986	327	DERL1
ENSG00000111907	328	TPD52L1
ENSG00000156711	329	MAPK13
ENSG00000120727	330	PAIP2
ENSG00000124942	331	AHNAK
ENSG00000068383	332	INPP5A
ENSG00000110955	333	ATP5B
ENSG00000168291	334	PDHB
ENSG00000137818	335	RPLP1
ENSG00000075624	336	ACTB
ENSG00000102893	337	PHKB
ENSG00000125304	338	TM9SF2
ENSG00000151498	339	ACAD8
ENSG00000118564	340	FBXL5
ENSG00000150593	341	PDCD4
ENSG00000149925	342	ALDOA
ENSG00000100577	343	GSTZ1
ENSG00000021574	344	SPAST
ENSG00000198925	345	ATG9A
ENSG00000064652	346	SNX24
ENSG00000113456	347	RAD1
ENSG00000023839	348	ABCC2
ENSG00000198964	349	SGMS1
ENSG00000105254	350	TBCB
ENSG00000187969	351	ZCCHC13
ENSG00000198467	352	TPM2
ENSG00000130175	353	PRKCSH
ENSG00000171298	354	GAA
ENSG00000172232	355	AZU1
ENSG00000100284	356	TOM1
ENSG00000073969	357	NSF
ENSG00000117242	358	PINK1-AS
ENSG00000132470	359	ITGB4
ENSG00000156587	360	UBE2L6
ENSG00000080709	361	KCNN2
ENSG00000163513	362	TGFBR2
ENSG00000162616	363	DNAJB4
ENSG00000063046	364	EIF4B
ENSG00000066583	365	ISOC1
ENSG00000138035	366	PNPT1
ENSG00000171314	367	PGAM1
ENSG00000106633	368	GCK
ENSG00000074590	369	NUAK1
ENSG00000184185	370	KCNJ12
ENSG00000131828	371	PDHA1
ENSG00000158246	372	FAM46B
ENSG00000138794	373	CASP6
ENSG00000088179	374	PTPN4
ENSG00000108557	375	RAI1
ENSG00000112304	376	ACOT13
ENSG00000117906	377	RCN2
ENSG00000136827	378	TOR1A
ENSG00000161011	379	SQSTM1
ENSG00000114062	380	UBE3A
ENSG00000067445	381	TRO
ENSG00000107282	382	APBA1
ENSG00000146476	383	C6orf211
ENSG00000130254	384	SAFB2
ENSG00000104812	385	GYS1
ENSG00000165588	386	OTX2
ENSG00000078618	387	NRD1
ENSG00000132142	388	ACACA
ENSG00000198919	389	DZIP3
ENSG00000126583	390	PRKCG
ENSG00000102081	391	FMR1
ENSG00000169992	392	NLGN2
ENSG00000123091	393	RNF11
ENSG00000136854	394	STXBP1
ENSG00000002330	395	BAD
ENSG00000136928	396	GABBR2
ENSG00000107140	397	TESK1
ENSG00000204220	398	PFDN6
ENSG00000105379	399	ETFB
ENSG00000138029	400	HADHB
ENSG00000166411	401	IDH3A
ENSG00000204364	402	C2
ENSG00000169282	403	KCNAB1
ENSG00000072310	404	SREBF1
ENSG00000104872	405	PIH1D1
ENSG00000123453	406	SARDH
ENSG00000148090	407	AUH
ENSG00000174233	408	ADCY6
ENSG00000116761	409	CTH
ENSG00000166394	410	CYB5R2
ENSG00000105953	411	OGDH
ENSG00000103876	412	FAH
ENSG00000067057	413	PFKP
ENSG00000115677	414	HDLBP
ENSG00000063241	415	ISOC2
ENSG00000115267	416	IFIH1
ENSG00000129084	417	PSMA1
ENSG00000166986	418	MARS
ENSG00000117984	419	CTSD
ENSG00000133069	420	TMCC2
ENSG00000091140	421	DLD
ENSG00000197746	422	PSAP
ENSG00000077150	423	NFKB2
ENSG00000171552	424	BCL2L1
ENSG00000090402	425	SI
ENSG00000173898	426	SPTBN2
ENSG00000180957	427	PITPNB
ENSG00000167792	428	NDUFV1
ENSG00000101444	429	AHCY
ENSG00000079805	430	DNM2
ENSG00000123143	431	PKN1
ENSG00000116096	432	SPR
ENSG00000172379	433	ARNT2
ENSG00000152270	434	PDE3B
ENSG00000163440	435	PDCL2
ENSG00000087095	436	NLK
ENSG00000198558	437	HIST1H4L
ENSG00000143669	438	LYST
ENSG00000108294	439	PSMB3
ENSG00000178974	440	FBXO34
ENSG00000168384	441	HLA-DPA1
ENSG00000137752	442	CASP1
ENSG00000096696	443	DSP
ENSG00000174243	444	DDX23
ENSG00000169100	445	SLC25A6
ENSG00000158006	446	PAFAH2
ENSG00000111262	447	KCNA1
ENSG00000101076	448	HNF4A
ENSG00000112249	449	ASCC3
ENSG00000150787	450	PTS
ENSG00000166483	451	WEE1
ENSG00000061918	452	GUCY1B3
ENSG00000104419	453	NDRG1
ENSG00000134644	454	PUM1
ENSG00000062485	455	CS
ENSG00000165943	456	MOAP1
ENSG00000138835	457	RGS3
ENSG00000057657	458	PRDM1
ENSG00000124208	459	TMEM189-UBE2V1
ENSG00000188987	460	HIST1H4D
ENSG00000198518	461	HIST1H4E
ENSG00000183941	462	HIST2H4A
ENSG00000197238	463	HIST1H4J
ENSG00000197061	464	HIST1H4C
ENSG00000164111	465	ANXA5
ENSG00000130939	466	UBE4B
ENSG00000153558	467	FBXL2
ENSG00000196792	468	STRN3
ENSG00000163719	469	MTMR14
ENSG00000154710	470	RABGEF1
ENSG00000126756	471	UXT
ENSG00000104725	472	NEFL
ENSG00000143622	473	RIT1
ENSG00000110880	474	CORO1C
ENSG00000144028	475	SNRNP200
ENSG00000111674	476	ENO2
ENSG00000144848	477	ATG3
ENSG00000071082	478	RPL31
ENSG00000134184	479	GSTM1
ENSG00000028203	480	VEZT
ENSG00000092820	481	EZR
ENSG00000092201	482	SUPT16H
ENSG00000074416	483	MGLL
ENSG00000110700	484	RPS13
ENSG00000188428	485	BLOC1S5
ENSG00000120992	486	LYPLA1
ENSG00000005421	487	PON1
ENSG00000101400	488	SNTA1
ENSG00000176136	489	MC5R
ENSG00000123297	490	TSFM
ENSG00000161217	491	PCYT1A
ENSG00000124593	492	PRICKLE4
ENSG00000125166	493	GOT2
ENSG00000144837	494	PLA1A
ENSG00000126214	495	KLC1
ENSG00000092964	496	DPYSL2
ENSG00000137285	497	TUBB2B
ENSG00000125388	498	GRK4
ENSG00000177885	499	GRB2
ENSG00000141837	500	CACNA1A
ENSG00000075043	501	KCNQ2
ENSG00000181192	502	DHTKD1
ENSG00000124253	503	PCK1
ENSG00000124784	504	RIOK1
ENSG00000158786	505	PLA2G2F
ENSG00000135924	506	DNAJB2
ENSG00000158560	507	DYNC1I1
ENSG00000132388	508	UBE2G1
ENSG00000145287	509	PLAC8
ENSG00000100461	510	RBM23
ENSG00000136758	511	YME1L1
ENSG00000159423	512	ALDH4A1
ENSG00000203797	513	DDO
ENSG00000198130	514	HIBCH
ENSG00000148396	515	SEC16A
ENSG00000204568	516	MRPS18B
ENSG00000148672	517	GLUD1
ENSG00000008311	518	AASS
ENSG00000091428	519	RAPGEF4
ENSG00000014641	520	MDH1
ENSG00000006128	521	TAC1
ENSG00000128739	522	SNRPN
ENSG00000155897	523	ADCY8
ENSG00000108312	524	UBTF
ENSG00000100982	525	PCIF1
ENSG00000124535	526	WRNIP1
ENSG00000186792	527	HYAL3
ENSG00000106366	528	SERPINE1
ENSG00000111716	529	LDHB
ENSG00000104490	530	NCALD
ENSG00000151806	531	GUF1
ENSG00000103549	532	RNF40
ENSG00000170579	533	DLGAP1
ENSG00000108443	534	RPS6KB1
ENSG00000196368	535	NUDT11
ENSG00000135220	536	UGT2A3
ENSG00000197586	537	ENTPD6
ENSG00000179222	538	MAGED1
ENSG00000167815	539	PRDX2
ENSG00000103381	540	CPPED1
ENSG00000143772	541	ITPKB
ENSG00000128872	542	TMOD2
ENSG00000155876	543	RRAGA
ENSG00000166233	544	ARIH1
ENSG00000104131	545	EIF3J
ENSG00000025423	546	HSD17B6
ENSG00000136160	547	EDNRB
ENSG00000108771	548	DHX58
ENSG00000102178	549	UBL4A
ENSG00000182217	550	HIST2H4B
ENSG00000145675	551	PIK3R1
ENSG00000130489	552	SCO2
ENSG00000158406	553	HIST1H4H
ENSG00000168702	554	LRP1B
ENSG00000154889	555	MPPE1
ENSG00000171759	556	PAH
ENSG00000175564	557	UCP3
ENSG00000197837	558	HIST4H4
ENSG00000168398	559	BDKRB2
ENSG00000134463	560	ECHDC3
ENSG00000088205	561	DDX18
ENSG00000152990	562	GPR125
ENSG00000181856	563	SLC2A4
ENSG00000104884	564	ERCC2
ENSG00000006756	565	ARSD
ENSG00000166974	566	MAPRE2
ENSG00000182326	567	C1S
ENSG00000166347	568	CYB5A
ENSG00000157326	569	DHRS4
ENSG00000115808	570	STRN
ENSG00000100393	571	EP300
ENSG00000148798	572	INA
ENSG00000160200	573	CBS
ENSG00000174804	574	FZD4
ENSG00000141084	575	RANBP10
ENSG00000078674	576	PCM1
ENSG00000176788	577	BASP1
ENSG00000155959	578	VBP1
ENSG00000197217	579	ENTPD4
ENSG00000075340	580	ADD2
ENSG00000188313	581	PLSCR1
ENSG00000006747	582	SCIN
ENSG00000100138	583	NHP2L1
ENSG00000075785	584	RAB7A
ENSG00000070366	585	SMG6
ENSG00000136492	586	BRIP1
ENSG00000015520	587	NPC1L1
ENSG00000113360	588	DROSHA
ENSG00000117245	589	KIF17
ENSG00000129480	590	DTD2
ENSG00000152213	591	ARL11
ENSG00000183734	592	ASCL2
ENSG00000103202	593	NME4
ENSG00000119125	594	GDA
ENSG00000179163	595	FUCA1
ENSG00000167995	596	BEST1
ENSG00000183337	597	BCOR
ENSG00000095539	598	SEMA4G
ENSG00000101460	599	MAP1LC3A
ENSG00000131043	600	AAR2
ENSG00000156096	601	UGT2B4
ENSG00000106327	602	TFR2
ENSG00000109814	603	UGDH
ENSG00000107581	604	EIF3A
ENSG00000135439	605	AGAP2
ENSG00000099331	606	MYO9B
ENSG00000108395	607	TRIM37
ENSG00000130313	608	PGLS
ENSG00000116747	609	TROVE2
ENSG00000105220	610	GPI
ENSG00000055118	611	KCNH2
ENSG00000164708	612	PGAM2
ENSG00000178445	613	GLDC
ENSG00000121310	614	ECHDC2
ENSG00000057593	615	F7
ENSG00000023228	616	NDUFS1
ENSG00000123240	617	OPTN
ENSG00000117862	618	TXNDC12
ENSG00000167971	619	CASKIN1
ENSG00000021826	620	CPS1
ENSG00000112425	621	EPM2A
ENSG00000171793	622	CTPS1
ENSG00000197555	623	SIPA1L1
ENSG00000110696	624	C11orf58
ENSG00000167083	625	GNGT2
ENSG00000165023	626	DIRAS2
ENSG00000160710	627	ADAR
ENSG00000174306	628	ZHX3
ENSG00000189369	629	GSPT2
ENSG00000011566	630	MAP4K3
ENSG00000168092	631	PAFAH1B2
ENSG00000175899	632	A2M
ENSG00000162882	633	HAAO
ENSG00000137563	634	GGH
ENSG00000133424	635	LARGE
ENSG00000100994	636	PYGB
ENSG00000117594	637	HSD11B1
ENSG00000116771	638	AGMAT
ENSG00000120705	639	ETF1
ENSG00000090382	640	LYZ
ENSG00000151692	641	RNF144A
ENSG00000128311	642	TST
ENSG00000101365	643	IDH3B
ENSG00000136153	644	LMO7
ENSG00000132837	645	DMGDH
ENSG00000143627	646	PKLR
ENSG00000142168	647	SOD1
ENSG00000104313	648	EYA1
ENSG00000143256	649	PFDN2
ENSG00000139344	650	AMDHD1
ENSG00000067177	651	PHKA1
ENSG00000105501	652	SIGLEC5
ENSG00000103647	653	CORO2B
ENSG00000132781	654	MUTYH
ENSG00000166848	655	TERF2IP
ENSG00000183665	656	TRMT12
ENSG00000122786	657	CALD1
ENSG00000101216	658	GMEB2
ENSG00000133983	659	COX16
ENSG00000178764	660	ZHX2
ENSG00000198088	661	NUP62CL
ENSG00000160282	662	FTCD
ENSG00000106927	663	AMBP
ENSG00000050748	664	MAPK9
ENSG00000114573	665	ATP6V1A
ENSG00000111052	666	LIN7A
ENSG00000100292	667	HMOX1
ENSG00000153201	668	RANBP2
ENSG00000085365	669	SCAMP1
ENSG00000172331	670	BPGM
ENSG00000110841	671	PPFIBP1
ENSG00000125821	672	DTD1
ENSG00000117118	673	SDHB
ENSG00000165406	674	MARCH8
ENSG00000116459	675	ATP5F1
ENSG00000140905	676	GCSH
ENSG00000020922	677	MRE11A
ENSG00000163516	678	ANKZF1
ENSG00000139998	679	RAB15
ENSG00000081154	680	PCNP
ENSG00000165175	681	MID1IP1
ENSG00000121281	682	ADCY7
ENSG00000168517	683	HEXIM2
ENSG00000149930	684	TAOK2
ENSG00000126261	685	UBA2
ENSG00000131725	686	WDR44
ENSG00000197081	687	IGF2R
ENSG00000053372	688	MRTO4
ENSG00000151876	689	FBXO4
ENSG00000127870	690	RNF6
ENSG00000137764	691	MAP2K5
ENSG00000166197	692	NOLC1
ENSG00000129484	693	PARP2
ENSG00000100401	694	RANGAP1
ENSG00000175215	695	CTDSP2
ENSG00000154415	696	PPP1R3A
ENSG00000123700	697	KCNJ2
ENSG00000140459	698	CYP11A1
ENSG00000100448	699	CTSG
ENSG00000060982	700	BCAT1
ENSG00000065618	701	COL17A1
ENSG00000129673	702	AANAT
ENSG00000172831	703	CES2
ENSG00000104904	704	OAZ1
ENSG00000022267	705	FHL1
ENSG00000168906	706	MAT2A
ENSG00000145982	707	FARS2
ENSG00000013288	708	MAN2B2
ENSG00000160183	709	TMPRSS3
ENSG00000105176	710	URI1
ENSG00000069966	711	GNB5
ENSG00000168488	712	ATXN2L
ENSG00000198327	713	HIST1H4F
ENSG00000198339	714	HIST1H4I
ENSG00000153147	715	SMARCA5
ENSG00000198931	716	APRT
ENSG00000112212	717	TSPO2
ENSG00000087088	718	BAX
ENSG00000185650	719	ZFP36L1
ENSG00000184307	720	ZDHHC23
ENSG00000112294	721	ALDH5A1
ENSG00000102007	722	PLP2
ENSG00000088826	723	SMOX
ENSG00000204386	724	NEU1
ENSG00000105552	725	BCAT2
ENSG00000127415	726	IDUA
ENSG00000100294	727	MCAT
ENSG00000115211	728	EIF2B4
ENSG00000138594	729	TMOD3
ENSG00000021461	730	CYP3A43
ENSG00000163374	731	YY1AP1
ENSG00000115705	732	TPO
ENSG00000119865	733	CNRIP1
ENSG00000174373	734	RALGAPA1
ENSG00000163635	735	ATXN7
ENSG00000143416	736	SELENBP1
ENSG00000137869	737	CYP19A1
ENSG00000100344	738	PNPLA3
ENSG00000169057	739	MECP2
ENSG00000143196	740	DPT
ENSG00000144355	741	DLX1
ENSG00000121104	742	FAM117A
ENSG00000053918	743	KCNQ1
ENSG00000115919	744	KYNU
ENSG00000187838	745	TMEM256-PLSCR3
ENSG00000137700	746	SLC37A4
ENSG00000147889	747	CDKN2A
ENSG00000155760	748	FZD7
ENSG00000161944	749	ASGR2
ENSG00000181873	750	IBA57
ENSG00000101439	751	CST3
ENSG00000169933	752	FRMPD4
ENSG00000136925	753	TSTD2
ENSG00000120563	754	LYZL1
ENSG00000123191	755	ATP7B
ENSG00000022355	756	GABRA1
ENSG00000068697	757	LAPTM4A
ENSG00000175567	758	UCP2
ENSG00000123545	759	NDUFAF4
ENSG00000164929	760	BAALC
ENSG00000166862	761	CACNG2
ENSG00000037042	762	TUBG2
ENSG00000196961	763	AP2A1
ENSG00000134452	764	FBXO18
ENSG00000105372	765	RPS19
ENSG00000177030	766	DEAF1
ENSG00000135423	767	GLS2
ENSG00000163931	768	TKT
ENSG00000171094	769	ALK
ENSG00000132703	770	APCS
ENSG00000063438	771	AHRR
ENSG00000186153	772	WWOX
ENSG00000183077	773	AFMID
ENSG00000143106	774	PSMA5
ENSG00000042088	775	TDP1
ENSG00000107518	776	ATRNL1
ENSG00000205629	777	LCMT1
ENSG00000114480	778	GBE1
ENSG00000005339	779	CREBBP
ENSG00000101440	780	ASIP
ENSG00000198947	781	DMD
ENSG00000011243	782	AKAP8L
ENSG00000152669	783	CCNO
ENSG00000100554	784	ATP6V1D
ENSG00000058404	785	CAMK2B
ENSG00000103111	786	MON1B
ENSG00000138760	787	SCARB2
ENSG00000177807	788	KCNJ10
ENSG00000006744	789	ELAC2
ENSG00000162551	790	ALPL
ENSG00000008710	791	PKD1
ENSG00000171234	792	UGT2B7
ENSG00000004455	793	AK2
ENSG00000164331	794	ANKRA2
ENSG00000172269	795	DPAGT1
ENSG00000128309	796	MPST
ENSG00000029534	797	ANK1
ENSG00000049769	798	PPP1R3F
ENSG00000102572	799	STK24
ENSG00000171262	800	FAM98B
ENSG00000196139	801	AKR1C3
ENSG00000145241	802	CENPC
ENSG00000091490	803	SEL1L3
ENSG00000164068	804	RNF123
ENSG00000146701	805	MDH2
ENSG00000147166	806	ITGB1BP2
ENSG00000158856	807	DMTN
ENSG00000181924	808	COA4
ENSG00000162722	809	TRIM58
ENSG00000058272	810	PPP1R12A
ENSG00000163312	811	HELQ
ENSG00000113048	812	MRPS27
ENSG00000111713	813	GYS2
ENSG00000025772	814	TOMM34
ENSG00000170445	815	HARS
ENSG00000198618	816	PPIAP22
ENSG00000160323	817	ADAMTS13
ENSG00000152795	818	HNRNPDL
ENSG00000162813	819	BPNT1
ENSG00000171316	820	CHD7
ENSG00000138039	821	LHCGR
ENSG00000013375	822	PGM3
ENSG00000086696	823	HSD17B2
ENSG00000143845	824	ETNK2
ENSG00000182919	825	C11orf54
ENSG00000183454	826	GRIN2A
ENSG00000155366	827	RHOC
ENSG00000164654	828	MIOS
ENSG00000084734	829	GCKR
ENSG00000005812	830	FBXL3
ENSG00000130985	831	UBA1
ENSG00000080618	832	CPB2
ENSG00000173141	833	MRP63
ENSG00000167588	834	GPD1
ENSG00000135622	835	SEMA4F
ENSG00000196743	836	GM2A
ENSG00000114054	837	PCCB
ENSG00000159339	838	PADI4
ENSG00000090273	839	NUDC
ENSG00000146938	840	NLGN4X
ENSG00000156515	841	HK1
ENSG00000125818	842	PSMF1
ENSG00000115946	843	PNO1
ENSG00000168758	844	SEMA4C
ENSG00000114948	845	ADAM23
ENSG00000161533	846	ACOX1
ENSG00000169764	847	UGP2
ENSG00000121989	848	ACVR2A
ENSG00000113615	849	SEC24A
ENSG00000162368	850	CMPK1
ENSG00000090238	851	YPEL3
ENSG00000111880	852	RNGTT
ENSG00000187021	853	PNLIPRP1
ENSG00000132640	854	BTBD3
ENSG00000130640	855	TUBGCP2
ENSG00000138032	856	PPM1B
ENSG00000198400	857	NTRK1
ENSG00000189058	858	APOD
ENSG00000184205	859	TSPYL2
ENSG00000099968	860	BCL2L13
ENSG00000075618	861	FSCN1
ENSG00000100197	862	CYP2D6
ENSG00000140368	863	PSTPIP1
ENSG00000151632	864	AKR1C2
ENSG00000187266	865	EPOR
ENSG00000074370	866	ATP2A3
ENSG00000171865	867	RNASEH1
ENSG00000061337	868	LZTS1
ENSG00000100991	869	TRPC4AP
ENSG00000112335	870	SNX3
ENSG00000198301	871	SDAD1
ENSG00000196092	872	PAX5
ENSG00000143198	873	MGST3
ENSG00000112234	874	FBXL4
ENSG00000196262	875	PPIA
ENSG00000164104	876	HMGB2
ENSG00000196415	877	PRTN3
ENSG00000068078	878	FGFR3
ENSG00000102547	879	CAB39L
ENSG00000121053	880	EPX
ENSG00000060069	881	CTDP1
ENSG00000166181	882	API5
ENSG00000134215	883	VAV3
ENSG00000197594	884	ENPP1
ENSG00000165409	885	TSHR
ENSG00000005471	886	ABCB4
ENSG00000131196	887	NFATC1
ENSG00000095397	888	DFNB31
ENSG00000135226	889	UGT2B28
ENSG00000143819	890	EPHX1
ENSG00000137831	891	UACA
ENSG00000166963	892	MAP1A
ENSG00000123064	893	DDX54
ENSG00000178662	894	CSRNP3
ENSG00000164935	895	DCSTAMP
ENSG00000165389	896	SPTSSA
ENSG00000154589	897	LY96
ENSG00000118855	898	MFSD1
ENSG00000175595	899	ERCC4
ENSG00000149313	900	AASDHPPT
ENSG00000129250	901	KIF1C
ENSG00000010704	902	HFE
ENSG00000143569	903	UBAP2L
ENSG00000145348	904	TBCK
ENSG00000134574	905	DDB2
ENSG00000105364	906	MRPL4
ENSG00000159882	907	ZNF230
ENSG00000115850	908	LCT
ENSG00000165474	909	GJB2
ENSG00000132170	910	PPARG
ENSG00000137288	911	UQCC2
ENSG00000129103	912	SUMF2
ENSG00000187122	913	SLIT1
ENSG00000171735	914	CAMTA1
ENSG00000101558	915	VAPA
ENSG00000170820	916	FSHR
ENSG00000181852	917	RNF41
ENSG00000040933	918	INPP4A
ENSG00000197114	919	ZGPAT
ENSG00000064300	920	NGFR
ENSG00000011376	921	LARS2
ENSG00000105612	922	DNASE2
ENSG00000151067	923	CACNA1C
ENSG00000198759	924	EGFL6
ENSG00000163539	925	CLASP2
ENSG00000160883	926	HK3
ENSG00000157240	927	FZD1
ENSG00000147364	928	FBXO25
ENSG00000136193	929	SCRN1
ENSG00000124164	930	VAPB
ENSG00000074800	931	ENO1
ENSG00000034713	932	GABARAPL2
ENSG00000100504	933	PYGL
ENSG00000164190	934	NIPBL
ENSG00000120915	935	EPHX2
ENSG00000130173	936	C19orf80
ENSG00000104722	937	NEFM
ENSG00000161572	938	LYZL6
ENSG00000004864	939	SLC25A13
ENSG00000111110	940	PPM1H
ENSG00000155097	941	ATP6V1C1
ENSG00000134419	942	RPS15A
ENSG00000081181	943	ARG2
ENSG00000187091	944	PLCD1
ENSG00000088305	945	DNMT3B
ENSG00000049239	946	H6PD
ENSG00000157399	947	ARSE
ENSG00000157379	948	DHRS1
ENSG00000188554	949	NBR1
ENSG00000165240	950	ATP7A
ENSG00000101347	951	SAMHD1
ENSG00000138823	952	MTTP
ENSG00000188229	953	TUBB4B
ENSG00000140941	954	MAP1LC3B
ENSG00000125352	955	RNF113A
ENSG00000160058	956	BSDC1
ENSG00000143314	957	MRPL24
ENSG00000122367	958	LDB3
ENSG00000105398	959	SULT2A1
ENSG00000150977	960	RILPL2
ENSG00000173226	961	IQCB1
ENSG00000183765	962	CHEK2
ENSG00000206394	963	CLIC1
ENSG00000171858	964	RPS21
ENSG00000107625	965	DDX50
ENSG00000198682	966	PAPSS2
ENSG00000055955	967	ITIH4
ENSG00000140829	968	DHX38
ENSG00000162407	969	PPAP2B
ENSG00000077498	970	TYR
ENSG00000080503	971	SMARCA2
ENSG00000163218	972	PGLYRP4
ENSG00000134684	973	YARS
ENSG00000114491	974	UMPS
ENSG00000104853	975	CLPTM1
ENSG00000132825	976	PPP1R3D
ENSG00000196620	977	UGT2B15
ENSG00000141378	978	PTRH2
ENSG00000137478	979	FCHSD2
ENSG00000134086	980	VHL
ENSG00000101160	981	CTSZ
ENSG00000065268	982	WDR18
ENSG00000167699	983	GLOD4
ENSG00000066379	984	ZNRD1
ENSG00000090674	985	MCOLN1
ENSG00000171533	986	MAP6
ENSG00000157782	987	CABP1
ENSG00000101323	988	HAO1
ENSG00000004478	989	FKBP4
ENSG00000138413	990	IDH1
ENSG00000137825	991	ITPKA
ENSG00000125458	992	NT5C
ENSG00000129347	993	KRI1
ENSG00000172594	994	SMPDL3A
ENSG00000103569	995	AQP9
ENSG00000156869	996	FRRS1
ENSG00000145907	997	G3BP1
ENSG00000088247	998	KHSRP
ENSG00000140284	999	SLC27A2
ENSG00000145741	1000	BTF3
ENSG00000096080	1001	MRPS18A
ENSG00000042781	1002	USH2A
ENSG00000138756	1003	BMP2K
ENSG00000092108	1004	SCFD1
ENSG00000002822	1005	MAD1L1
ENSG00000158467	1006	AHCYL2
ENSG00000151790	1007	TDO2
ENSG00000108309	1008	RUNDC3A
ENSG00000130176	1009	CNN1
ENSG00000001630	1010	CYP51A1
ENSG00000113580	1011	NR3C1
ENSG00000077274	1012	CAPN6
ENSG00000072609	1013	CHFR
ENSG00000089289	1014	IGBP1
ENSG00000133433	1015	GSTT2B
ENSG00000131437	1016	KIF3A
ENSG00000090857	1017	PDPR
ENSG00000152670	1018	DDX4
ENSG00000137040	1019	RANBP6
ENSG00000006451	1020	RALA
ENSG00000106028	1021	SSBP1
ENSG00000100784	1022	RPS6KA5
ENSG00000122729	1023	ACO1
ENSG00000106089	1024	STX1A
ENSG00000160072	1025	ATAD3B
ENSG00000165704	1026	HPRT1
ENSG00000110063	1027	DCPS
ENSG00000144554	1028	FANCD2
ENSG00000106268	1029	NUDT1
ENSG00000159650	1030	UROC1
ENSG00000116874	1031	WARS2
ENSG00000073146	1032	MOV10L1
ENSG00000003400	1033	CASP10
ENSG00000138757	1034	G3BP2
ENSG00000050405	1035	LIMA1
ENSG00000105248	1036	CCDC94
ENSG00000179933	1037	C14orf119
ENSG00000092529	1038	CAPN3
ENSG00000125149	1039	C16orf70
ENSG00000136535	1040	TBR1
ENSG00000167280	1041	ENGASE
ENSG00000196189	1042	SEMA4A
ENSG00000134278	1043	SPIRE1
ENSG00000186575	1044	NF2
ENSG00000139970	1045	RTN1
ENSG00000088356	1046	PDRG1
ENSG00000131037	1047	EPS8L1
ENSG00000129562	1048	DAD1
ENSG00000196565	1049	HBG2
ENSG00000198839	1050	ZNF277
ENSG00000198265	1051	HELZ
ENSG00000117153	1052	KLHL12
ENSG00000153914	1053	SREK1
ENSG00000116852	1054	KIF21B
ENSG00000151090	1055	THRB
ENSG00000105976	1056	MET
ENSG00000153253	1057	SCN3A
ENSG00000130768	1058	SMPDL3B
ENSG00000129988	1059	LBP
ENSG00000197888	1060	UGT2B17
ENSG00000170027	1061	YWHAG
ENSG00000120910	1062	PPP3CC
ENSG00000183036	1063	PCP4
ENSG00000001626	1064	CFTR
ENSG00000111615	1065	KRR1
ENSG00000138326	1066	RPS24
ENSG00000123360	1067	PDE1B
ENSG00000198707	1068	CEP290
ENSG00000118402	1069	ELOVL4
ENSG00000117298	1070	ECE1
ENSG00000170502	1071	NUDT9
ENSG00000168785	1072	TSPAN5
ENSG00000126749	1073	EMG1
ENSG00000110917	1074	MLEC
ENSG00000149295	1075	DRD2
ENSG00000153904	1076	DDAH1
ENSG00000146216	1077	TTBK1
ENSG00000139644	1078	TMBIM6
ENSG00000164010	1079	ERMAP
ENSG00000169174	1080	PCSK9
ENSG00000113889	1081	KNG1
ENSG00000112972	1082	HMGCS1
ENSG00000147162	1083	OGT
ENSG00000135587	1084	SMPD2
ENSG00000036828	1085	CASR
ENSG00000111058	1086	ACSS3
ENSG00000151917	1087	BEND6
ENSG00000123472	1088	ATPAF1
ENSG00000167862	1089	ICT1
ENSG00000154429	1090	CCSAP
ENSG00000126088	1091	UROD
ENSG00000100983	1092	GSS
ENSG00000182199	1093	SHMT2
ENSG00000137074	1094	APTX
ENSG00000198626	1095	RYR2
ENSG00000169903	1096	TM4SF4
ENSG00000196220	1097	SRGAP3
ENSG00000113163	1098	COL4A3BP
ENSG00000108784	1099	NAGLU
ENSG00000158571	1100	PFKFB1
ENSG00000136738	1101	STAM
ENSG00000013563	1102	DNASE1L1
ENSG00000153574	1103	RPIA
ENSG00000196610	1104	HLA-DQB2
ENSG00000168280	1105	KIF5C
ENSG00000085999	1106	RAD54L
ENSG00000178878	1107	APOLD1
ENSG00000141580	1108	WDR45B
ENSG00000177156	1109	TALDO1
ENSG00000165046	1110	LETM2
ENSG00000100276	1111	RASL10A
ENSG00000075856	1112	SART3
ENSG00000115138	1113	POMC
ENSG00000156313	1114	RPGR
ENSG00000133627	1115	ACTR3B
ENSG00000139194	1116	RBP5
ENSG00000141141	1117	DDX52
ENSG00000096433	1118	ITPR3
ENSG00000102466	1119	FGF14
ENSG00000163161	1120	ERCC3
ENSG00000111652	1121	COPS7A
ENSG00000145216	1122	FIP1L1
ENSG00000151033	1123	LYZL2
ENSG00000108381	1124	ASPA
ENSG00000170832	1125	USP32
ENSG00000080845	1126	DLGAP4
ENSG00000120805	1127	ARL1
ENSG00000105290	1128	APLP1
ENSG00000135372	1129	NAT10
ENSG00000171989	1130	LDHAL6B
ENSG00000144852	1131	NR1I2
ENSG00000145833	1132	DDX46
ENSG00000148297	1133	MED22
ENSG00000072832	1134	CRMP1
ENSG00000145476	1135	CYP4V2
ENSG00000163297	1136	ANTXR2
ENSG00000086848	1137	ALG9
ENSG00000136261	1138	BZW2
ENSG00000065548	1139	ZC3H15
ENSG00000156804	1140	FBXO32
ENSG00000063176	1141	SPHK2
ENSG00000129197	1142	RPAIN
ENSG00000102898	1143	NUTF2
ENSG00000066468	1144	FGFR2
ENSG00000141505	1145	ASGR1
ENSG00000171204	1146	TMEM126B
ENSG00000110169	1147	HPX
ENSG00000183696	1148	UPP1
ENSG00000079308	1149	TNS1
ENSG00000117592	1150	PRDX6
ENSG00000145912	1151	NHP2
ENSG00000100253	1152	MIOX
ENSG00000133895	1153	MEN1
ENSG00000103642	1154	LACTB
ENSG00000198912	1155	C1orf174
ENSG00000065325	1156	GLP2R
ENSG00000162704	1157	ARPC5
ENSG00000205309	1158	NT5M
ENSG00000171450	1159	CDK5R2
ENSG00000135100	1160	HNF1A
ENSG00000198369	1161	SPRED2
ENSG00000197535	1162	MYO5A
ENSG00000159399	1163	HK2
ENSG00000136891	1164	TEX10
ENSG00000143851	1165	PTPN7
ENSG00000014123	1166	UFL1
ENSG00000115170	1167	ACVR1
ENSG00000197959	1168	DNM3
ENSG00000170899	1169	GSTA4
ENSG00000183840	1170	GPR39
ENSG00000161654	1171	LSM12
ENSG00000080166	1172	DCT
ENSG00000169598	1173	DFFB
ENSG00000136960	1174	ENPP2
ENSG00000126254	1175	RBM42
ENSG00000148584	1176	A1CF
ENSG00000082153	1177	BZW1
ENSG00000115488	1178	NEU2
ENSG00000182272	1179	B4GALNT4
ENSG00000125246	1180	CLYBL
ENSG00000146859	1181	TMEM140
ENSG00000156502	1182	SUPV3L1
ENSG00000133805	1183	AMPD3
ENSG00000106665	1184	CLIP2
ENSG00000086504	1185	MRPL28
ENSG00000007202	1186	KIAA0100
ENSG00000128585	1187	MKLN1
ENSG00000136531	1188	SCN2A
ENSG00000103121	1189	CMC2
ENSG00000167799	1190	NUDT8
ENSG00000173113	1191	TRMT112
ENSG00000144895	1192	EIF2A
ENSG00000159899	1193	NPR2
ENSG00000142937	1194	RPS8
ENSG00000132952	1195	USPL1
ENSG00000136169	1196	SETDB2
ENSG00000143228	1197	NUF2
ENSG00000170946	1198	DNAJC24
ENSG00000161267	1199	BDH1
ENSG00000204248	1200	COL11A2
ENSG00000104044	1201	OCA2
ENSG00000153767	1202	GTF2E1
ENSG00000159527	1203	PGLYRP3
ENSG00000100557	1204	C14orf105
ENSG00000115415	1205	STAT1
ENSG00000118094	1206	TREH
ENSG00000175395	1207	ZNF25
ENSG00000105656	1208	ELL
ENSG00000134152	1209	KATNBL1
ENSG00000112486	1210	CCR6
ENSG00000163286	1211	ALPPL2
ENSG00000110104	1212	CCDC86
ENSG00000067113	1213	PPAP2A
ENSG00000135047	1214	CTSL
ENSG00000100296	1215	THOC5
ENSG00000135090	1216	TAOK3
ENSG00000197530	1217	MIB2
ENSG00000108602	1218	ALDH3A1
ENSG00000092847	1219	AGO1
ENSG00000168675	1220	LDLRAD4
ENSG00000112337	1221	SLC17A2
ENSG00000107929	1222	LARP4B
ENSG00000121064	1223	SCPEP1
ENSG00000100031	1224	GGT1
ENSG00000116604	1225	MEF2D
ENSG00000166796	1226	LDHC
ENSG00000132478	1227	UNK
ENSG00000112763	1228	BTN2A1
ENSG00000102890	1229	ELMO3
ENSG00000111752	1230	PHC1
ENSG00000112964	1231	GHR
ENSG00000182054	1232	IDH2
ENSG00000166825	1233	ANPEP
ENSG00000105392	1234	CRX
ENSG00000116544	1235	DLGAP3
ENSG00000163545	1236	NUAK2
ENSG00000090661	1237	CERS4
ENSG00000124813	1238	RUNX2
ENSG00000174903	1239	RAB1B
ENSG00000184788	1240	SATL1
ENSG00000161031	1241	PGLYRP2
ENSG00000047188	1242	YTHDC2
ENSG00000103187	1243	COTL1
ENSG00000031544	1244	NR2E3
ENSG00000109133	1245	TMEM33
ENSG00000124767	1246	GLO1
ENSG00000131067	1247	GGT7
ENSG00000105778	1248	AVL9
ENSG00000143889	1249	HNRNPLL
ENSG00000072041	1250	SLC6A15
ENSG00000128266	1251	GNAZ
ENSG00000164162	1252	ANAPC10
ENSG00000039123	1253	SKIV2L2
ENSG00000007350	1254	TKTL1
ENSG00000146005	1255	PSD2
ENSG00000156298	1256	TSPAN7
ENSG00000143742	1257	SRP9
ENSG00000197016	1258	ZNF470
ENSG00000101445	1259	PPP1R16B
ENSG00000180992	1260	MRPL14
ENSG00000089091	1261	DZANK1
ENSG00000110148	1262	CCKBR
ENSG00000153130	1263	SCOC
ENSG00000204653	1264	ASPDH
ENSG00000179761	1265	PIPOX
ENSG00000146670	1266	CDCA5
ENSG00000154678	1267	PDE1C
ENSG00000151025	1268	GPR158
ENSG00000066044	1269	ELAVL1
ENSG00000120756	1270	PLS1
ENSG00000011260	1271	UTP18
ENSG00000118200	1272	CAMSAP2
ENSG00000145908	1273	ZNF300
ENSG00000083290	1274	ULK2
ENSG00000198689	1275	SLC9A6
ENSG00000152642	1276	GPD1L
ENSG00000160224	1277	AIRE
ENSG00000176102	1278	CSTF3
ENSG00000177666	1279	PNPLA2
ENSG00000113971	1280	NPHP3
ENSG00000074695	1281	LMAN1
ENSG00000100304	1282	TTLL12
ENSG00000136271	1283	DDX56
ENSG00000115944	1284	COX7A2L
ENSG00000159216	1285	RUNX1
ENSG00000188153	1286	COL4A5
ENSG00000114383	1287	TUSC2
ENSG00000184840	1288	TMED9
ENSG00000187741	1289	FANCA
ENSG00000160087	1290	UBE2J2
ENSG00000144214	1291	LYG1
ENSG00000128242	1292	GAL3ST1
ENSG00000155660	1293	PDIA4
ENSG00000135119	1294	RNFT2
ENSG00000149428	1295	HYOU1
ENSG00000204444	1296	APOM
ENSG00000060491	1297	OGFR
ENSG00000138160	1298	KIF11
ENSG00000135334	1299	AKIRIN2
ENSG00000165568	1300	AKR1E2
ENSG00000130714	1301	POMT1
ENSG00000155816	1302	FMN2
ENSG00000170190	1303	SLC16A5
ENSG00000167769	1304	ACER1
ENSG00000080511	1305	RDH8
ENSG00000158050	1306	DUSP2
ENSG00000151623	1307	NR3C2
ENSG00000108442	1308	TVP23BP2
ENSG00000198799	1309	LRIG2
ENSG00000151348	1310	EXT2
ENSG00000099341	1311	PSMD8
ENSG00000117335	1312	CD46
ENSG00000103056	1313	SMPD3
ENSG00000096996	1314	IL12RB1
ENSG00000198502	1315	HLA-DRB5
ENSG00000104783	1316	KCNN4
ENSG00000077463	1317	SIRT6
ENSG00000134265	1318	NAPG
ENSG00000171478	1319	SPACA5B
ENSG00000185674	1320	LYG2
ENSG00000171489	1321	SPACA5
ENSG00000128731	1322	HERC2
ENSG00000170903	1323	MSANTD4
ENSG00000143556	1324	S100A7
ENSG00000165272	1325	AQP3
ENSG00000187189	1326	TSPYL4
ENSG00000131779	1327	PEX11B
ENSG00000104213	1328	PDGFRL
ENSG00000123200	1329	ZC3H13
ENSG00000153234	1330	NR4A2
ENSG00000115556	1331	PLCD4
ENSG00000167112	1332	TRUB2
ENSG00000087995	1333	METTL2A
ENSG00000204099	1334	NEU4
ENSG00000165078	1335	CPA6
ENSG00000107949	1336	BCCIP
ENSG00000186106	1337	ANKRD46
ENSG00000166401	1338	SERPINB8
ENSG00000140694	1339	PARN
ENSG00000173610	1340	UGT2A1
ENSG00000169877	1341	AHSP
ENSG00000184792	1342	OSBP2
ENSG00000144233	1343	AMMECR1L
ENSG00000112685	1344	EXOC2
ENSG00000105676	1345	ARMC6
ENSG00000164167	1346	LSM6
ENSG00000188580	1347	NKAIN2
ENSG00000183862	1348	CNGA2
ENSG00000126368	1349	NR1D1
ENSG00000091157	1350	WDR7
ENSG00000111875	1351	ASF1A
ENSG00000023697	1352	DERA
ENSG00000136158	1353	SPRY2
ENSG00000155966	1354	AFF2
ENSG00000072134	1355	EPN2
ENSG00000142657	1356	PGD
ENSG00000183780	1357	SLC35F3
ENSG00000143341	1358	HMCN1
ENSG00000107736	1359	CDH23
ENSG00000152102	1360	FAM168B
ENSG00000100243	1361	CYB5R3
ENSG00000102805	1362	CLN5
ENSG00000171560	1363	FGA
ENSG00000154727	1364	GABPA
ENSG00000130803	1365	ZNF317
ENSG00000138068	1366	SULT6B1
ENSG00000184508	1367	HDDC3
ENSG00000125944	1368	HNRNPR
ENSG00000138686	1369	BBS7
ENSG00000159459	1370	UBR1
ENSG00000088320	1371	REM1
ENSG00000169432	1372	SCN9A
ENSG00000184368	1373	MAP7D2
ENSG00000163082	1374	SGPP2
ENSG00000117133	1375	RPF1
ENSG00000189241	1376	TSPYL1
ENSG00000143995	1377	MEIS1
ENSG00000127995	1378	CASD1
ENSG00000145192	1379	AHSG
ENSG00000113594	1380	LIFR
ENSG00000172172	1381	MRPL13
ENSG00000166741	1382	NNMT
ENSG00000188985	1383	DHFRP1
ENSG00000173465	1384	SSSCA1
ENSG00000176170	1385	SPHK1
ENSG00000113209	1386	PCDHB5
ENSG00000116138	1387	DNAJC16
ENSG00000171116	1388	HSFX1
ENSG00000183715	1389	OPCML
ENSG00000182568	1390	SATB1
ENSG00000184787	1391	UBE2G2
ENSG00000174446	1392	SNAPC5
ENSG00000198075	1393	SULT1C4
ENSG00000158042	1394	MRPL17
ENSG00000172782	1395	FADS6
ENSG00000184984	1396	CHRM5
ENSG00000054965	1397	FAM168A
ENSG00000163114	1398	PDHA2
ENSG00000185985	1399	SLITRK2
ENSG00000175065	1400	DSG4
ENSG00000132467	1401	UTP3
ENSG00000138780	1402	GSTCD
ENSG00000102317	1403	RBM3
ENSG00000129028	1404	THAP10
ENSG00000196372	1405	ASB13
ENSG00000159763	1406	PIP
ENSG00000116793	1407	PHTF1
ENSG00000144747	1408	TMF1
ENSG00000115155	1409	OTOF
ENSG00000132872	1410	SYT4
ENSG00000070610	1411	GBA2
ENSG00000126821	1412	SGPP1
ENSG00000078124	1413	ACER3
ENSG00000085721	1414	RRN3
ENSG00000188157	1415	AGRN
ENSG00000155256	1416	ZFYVE27
ENSG00000141425	1417	RPRD1A
ENSG00000183495	1418	EP400
ENSG00000112164	1419	GLP1R
ENSG00000182156	1420	ENPP7
ENSG00000165671	1421	NSD1
ENSG00000185664	1422	PMEL
ENSG00000138433	1423	CIR1
ENSG00000196227	1424	FAM217B
ENSG00000070814	1425	TCOF1
ENSG00000178913	1426	TAF7
ENSG00000132002	1427	DNAJB1
ENSG00000106133	1428	NSUN5P2
ENSG00000158874	1429	APOA2
ENSG00000111319	1430	SCNN1A
ENSG00000186976	1431	EFCAB6
ENSG00000112977	1432	DAP
ENSG00000115760	1433	BIRC6
ENSG00000169018	1434	FEM1B
ENSG00000129965	1435	INS-IGF2
ENSG00000123349	1436	PFDN5
ENSG00000117519	1437	CNN3
ENSG00000143476	1438	DTL
ENSG00000132361	1439	CLUH
ENSG00000149089	1440	APIP
ENSG00000166800	1441	LDHAL6A
ENSG00000110911	1442	SLC11A2
ENSG00000162604	1443	TM2D1
ENSG00000063180	1444	CA11
ENSG00000106392	1445	C1GALT1
ENSG00000159263	1446	SIM2
ENSG00000086062	1447	B4GALT1
ENSG00000134698	1448	AGO4
ENSG00000105928	1449	DFNA5
ENSG00000117595	1450	IRF6
ENSG00000115520	1451	COQ10B
ENSG00000163975	1452	MFI2
ENSG00000170291	1453	ELP5
ENSG00000111269	1454	CREBL2
ENSG00000136943	1455	CTSV
ENSG00000090054	1456	SPTLC1
ENSG00000136280	1457	CCM2
ENSG00000162814	1458	SPATA17
ENSG00000154269	1459	ENPP3
ENSG00000112041	1460	TULP1
ENSG00000164402	1461	SEPT8
ENSG00000078549	1462	ADCYAP1R1
ENSG00000115652	1463	UXS1
ENSG00000163435	1464	ELF3
ENSG00000174607	1465	UGT8
ENSG00000022840	1466	RNF10
ENSG00000118194	1467	TNNT2
ENSG00000141404	1468	GNAL
ENSG00000110925	1469	CSRNP2
ENSG00000142784	1470	WDTC1
ENSG00000131732	1471	ZCCHC9
ENSG00000103160	1472	HSDL1
ENSG00000146587	1473	RBAK
ENSG00000165376	1474	CLDN2
ENSG00000188021	1475	UBQLN2
ENSG00000114784	1476	EIF1B
ENSG00000171401	1477	KRT13
ENSG00000125618	1478	PAX8
ENSG00000176907	1479	C8orf4
ENSG00000058804	1480	NDC1
ENSG00000198815	1481	FOXJ3
ENSG00000163898	1482	LIPH
ENSG00000168490	1483	PHYHIP
ENSG00000147804	1484	SLC39A4
ENSG00000174842	1485	GLMN
ENSG00000164934	1486	DCAF13
ENSG00000167419	1487	LPO
ENSG00000108298	1488	RPL19
ENSG00000132326	1489	PER2
ENSG00000118276	1490	B4GALT6
ENSG00000143199	1491	ADCY10
ENSG00000133134	1492	BEX2
ENSG00000205323	1493	SARNP
ENSG00000131203	1494	IDO1
ENSG00000185009	1495	AP3M1
ENSG00000187193	1496	MT1X
ENSG00000100121	1497	GGTLC2
ENSG00000146826	1498	C7orf43
ENSG00000171129	1499	HSFX2
ENSG00000197406	1500	DIO3
ENSG00000091127	1501	PUS7
ENSG00000113356	1502	POLR3G
ENSG00000126698	1503	DNAJC8
ENSG00000157093	1504	LYZL4
ENSG00000139874	1505	SSTR1
ENSG00000171863	1506	RPS7
ENSG00000126838	1507	PZP
ENSG00000168447	1508	SCNN1B
ENSG00000173926	1509	MARCH3
ENSG00000065809	1510	FAM107B
ENSG00000079931	1511	MOXD1
ENSG00000139910	1512	NOVA1
ENSG00000128228	1513	SDF2L1
ENSG00000066336	1514	SPI1
ENSG00000100422	1515	CERK
ENSG00000100596	1516	SPTLC2
ENSG00000163734	1517	CXCL3
ENSG00000062038	1518	CDH3
ENSG00000152254	1519	G6PC2
ENSG00000154134	1520	ROBO3
ENSG00000182916	1521	TCEAL7
ENSG00000125814	1522	NAPB
ENSG00000136877	1523	FPGS
ENSG00000170927	1524	PKHD1
ENSG00000109181	1525	UGT2B10
ENSG00000115183	1526	TANC1
ENSG00000168350	1527	DEGS2
ENSG00000171224	1528	C10orf35
ENSG00000111850	1529	SMIM8
ENSG00000144045	1530	DQX1
ENSG00000206342	1531	STK19
ENSG00000204113	1532	BMP2KL
ENSG00000205267	1533	DGAT2L7P
ENSG00000167778	1534	SPRYD3
ENSG00000139323	1535	POC1B
ENSG00000182093	1536	WRB
ENSG00000174473	1537	GALNTL6
ENSG00000204920	1538	ZNF155
ENSG00000175470	1539	PPP2R2D
ENSG00000145920	1540	CPLX2
ENSG00000198040	1541	ZNF84
ENSG00000163295	1542	ALPI
ENSG00000143753	1543	DEGS1
ENSG00000119574	1544	ZBTB45
ENSG00000119537	1545	KDSR
ENSG00000132465	1546	IGJ
ENSG00000180304	1547	OAZ2
ENSG00000181026	1548	AEN
ENSG00000135824	1549	RGS8
ENSG00000138246	1550	DNAJC13
ENSG00000139668	1551	WDFY2
ENSG00000148154	1552	UGCG
ENSG00000123689	1553	G0S2
ENSG00000135040	1554	NAA35
ENSG00000086289	1555	EPDR1
ENSG00000187733	1556	AMY1C
ENSG00000158290	1557	CUL4B
ENSG00000174876	1558	AMY1B
ENSG00000139055	1559	ERP27
ENSG00000164023	1560	SGMS2
ENSG00000122741	1561	DCAF10

## Sheet:  PD-relevant genes n=1000
Ensembl	Rank	gene_symbol
ENSG00000075151	1	EIF4G3
ENSG00000114503	2	NCBP2
ENSG00000136937	3	NCBP1
ENSG00000137880	4	GCHFR
ENSG00000103342	5	GSPT1
ENSG00000083123	6	BCKDHB
ENSG00000169919	7	GUSB
ENSG00000157087	8	ATP2B2
ENSG00000148730	9	EIF4EBP2
ENSG00000172239	10	PAIP1
ENSG00000171867	11	PRNP
ENSG00000080815	12	PSEN1
ENSG00000082458	13	DLG3
ENSG00000164305	14	CASP3
ENSG00000111640	15	GAPDH
ENSG00000165806	16	CASP7
ENSG00000101132	17	PFDN4
ENSG00000110321	18	EIF4G2
ENSG00000079277	19	MKNK1
ENSG00000058668	20	ATP2B4
ENSG00000064692	21	SNCAIP
ENSG00000131503	22	ANKHD1
ENSG00000054523	23	KIF1B
ENSG00000162139	24	NEU3
ENSG00000151247	25	EIF4E
ENSG00000075711	26	DLG1
ENSG00000167964	27	RAB26
ENSG00000100403	28	ZC3H7B
ENSG00000118520	29	ARG1
ENSG00000069424	30	KCNAB2
ENSG00000138293	31	NCOA4
ENSG00000124299	32	PEPD
ENSG00000103152	33	MPG
ENSG00000131095	34	GFAP
ENSG00000164733	35	CTSB
ENSG00000184708	36	EIF4ENIF1
ENSG00000100664	37	EIF5
ENSG00000104763	38	ASAH1
ENSG00000003393	39	ALS2
ENSG00000196616	40	ADH1B
ENSG00000114374	41	USP9Y
ENSG00000135473	42	PAN2
ENSG00000109670	43	FBXW7
ENSG00000167165	44	UGT1A6
ENSG00000141510	45	TP53
ENSG00000161960	46	EIF4A1
ENSG00000103266	47	STUB1
ENSG00000047849	48	MAP4
ENSG00000145022	49	TCTA
ENSG00000119431	50	HDHD3
ENSG00000165280	51	VCP
ENSG00000117000	52	RLF
ENSG00000101197	53	BIRC7
ENSG00000170775	54	GPR37
ENSG00000142046	55	TMEM91
ENSG00000182149	56	IST1
ENSG00000155657	57	TTN
ENSG00000113924	58	HGD
ENSG00000198668	59	CALM1
ENSG00000134440	60	NARS
ENSG00000005381	61	MPO
ENSG00000079739	62	PGM1
ENSG00000196924	63	FLNA
ENSG00000104863	64	LIN7B
ENSG00000196338	65	NLGN3
ENSG00000163631	66	ALB
ENSG00000082701	67	GSK3B
ENSG00000119878	68	CRIPT
ENSG00000119689	69	DLST
ENSG00000145703	70	IQGAP2
ENSG00000044574	71	HSPA5
ENSG00000169813	72	HNRNPF
ENSG00000159720	73	ATP6V0D1
ENSG00000156508	74	EEF1A1
ENSG00000172059	75	KLF11
ENSG00000156976	76	EIF4A2
ENSG00000119402	77	FBXW2
ENSG00000051108	78	HERPUD1
ENSG00000156261	79	CCT8
ENSG00000160049	80	DFFA
ENSG00000187840	81	EIF4EBP1
ENSG00000197694	82	SPTAN1
ENSG00000115275	83	MOGS
ENSG00000196188	84	CTSE
ENSG00000166340	85	TPP1
ENSG00000115271	86	GCA
ENSG00000170266	87	GLB1
ENSG00000164885	88	CDK5
ENSG00000132535	89	DLG4
ENSG00000072110	90	ACTN1
ENSG00000111676	91	ATN1
ENSG00000141934	92	PPAP2C
ENSG00000184047	93	DIABLO
ENSG00000143933	94	CALM2
ENSG00000100714	95	MTHFD1
ENSG00000023445	96	BIRC3
ENSG00000070756	97	PABPC1
ENSG00000119139	98	TJP2
ENSG00000092199	99	HNRNPC
ENSG00000108387	100	SEPT4
ENSG00000074317	101	SNCB
ENSG00000173210	102	ABLIM3
ENSG00000159023	103	EPB41
ENSG00000091483	104	FH
ENSG00000166167	105	BTRC
ENSG00000108107	106	RPL28
ENSG00000171862	107	PTEN
ENSG00000132718	108	SYT11
ENSG00000105409	109	ATP1A3
ENSG00000198692	110	EIF1AY
ENSG00000185651	111	UBE2L3
ENSG00000151461	112	UPF2
ENSG00000131844	113	MCCC2
ENSG00000070961	114	ATP2B1
ENSG00000174483	115	BBS1
ENSG00000160014	116	CALM3
ENSG00000163283	117	ALPP
ENSG00000138182	118	KIF20B
ENSG00000204276	119	HLA-DQA2
ENSG00000134108	120	ARL8B
ENSG00000127125	121	PPCS
ENSG00000128683	122	GAD1
ENSG00000070831	123	CDC42
ENSG00000172661	124	FAM21C
ENSG00000107789	125	MINPP1
ENSG00000100813	126	ACIN1
ENSG00000165609	127	NUDT5
ENSG00000176974	128	SHMT1
ENSG00000185231	129	MC2R
ENSG00000107290	130	SETX
ENSG00000164045	131	CDC25A
ENSG00000009307	132	CSDE1
ENSG00000206395	133	DDAH2
ENSG00000072274	134	TFRC
ENSG00000102393	135	GLA
ENSG00000120688	136	WBP4
ENSG00000137070	137	IL11RA
ENSG00000099622	138	CIRBP
ENSG00000065613	139	SLK
ENSG00000187555	140	USP7
ENSG00000010810	141	FYN
ENSG00000125351	142	UPF3B
ENSG00000121653	143	MAPK8IP1
ENSG00000101224	144	CDC25B
ENSG00000142192	145	APP
ENSG00000165410	146	CFL2
ENSG00000078018	147	MAP2
ENSG00000197956	148	S100A6
ENSG00000136872	149	ALDOB
ENSG00000178568	150	ERBB4
ENSG00000160752	151	FDPS
ENSG00000100285	152	NEFH
ENSG00000168036	153	CTNNB1
ENSG00000165699	154	TSC1
ENSG00000196586	155	MYO6
ENSG00000113407	156	TARS
ENSG00000131473	157	ACLY
ENSG00000148604	158	RGR
ENSG00000132821	159	VSTM2L
ENSG00000170396	160	ZNF804A
ENSG00000182255	161	KCNA4
ENSG00000111669	162	TPI1
ENSG00000104888	163	SLC17A7
ENSG00000177045	164	SIX5
ENSG00000144724	165	PTPRG
ENSG00000198650	166	TAT
ENSG00000064607	167	SUGP2
ENSG00000189221	168	MAOA
ENSG00000005007	169	UPF1
ENSG00000124788	170	ATXN1
ENSG00000138735	171	PDE5A
ENSG00000138442	172	WDR12
ENSG00000011295	173	TTC19
ENSG00000021645	174	NRXN3
ENSG00000048991	175	R3HDM1
ENSG00000164022	176	AIMP1
ENSG00000115252	177	PDE1A
ENSG00000115419	178	GLS
ENSG00000168959	179	GRM5
ENSG00000084110	180	HAL
ENSG00000161270	181	NPHS1
ENSG00000123415	182	SMUG1
ENSG00000138629	183	UBL7
ENSG00000186566	184	GPATCH8
ENSG00000166603	185	MC4R
ENSG00000204681	186	GABBR1
ENSG00000134982	187	APC
ENSG00000144381	188	HSPD1
ENSG00000049449	189	RCN1
ENSG00000162836	190	ACP6
ENSG00000117450	191	PRDX1
ENSG00000122085	192	MTERFD2
ENSG00000197386	193	HTT
ENSG00000197275	194	RAD54B
ENSG00000073905	195	VDAC1P1
ENSG00000160209	196	PDXK
ENSG00000151552	197	QDPR
ENSG00000169760	198	NLGN1
ENSG00000106066	199	CPVL
ENSG00000167657	200	DAPK3
ENSG00000136167	201	LCP1
ENSG00000100299	202	ARSA
ENSG00000174437	203	ATP2A2
ENSG00000125445	204	MRPS7
ENSG00000105245	205	NUMBL
ENSG00000206305	206	HLA-DQA1
ENSG00000182512	207	GLRX5
ENSG00000172955	208	ADH6
ENSG00000145020	209	AMT
ENSG00000171791	210	BCL2
ENSG00000175073	211	VCPIP1
ENSG00000070159	212	PTPN3
ENSG00000128512	213	DOCK4
ENSG00000160211	214	G6PD
ENSG00000172115	215	CYCS
ENSG00000118689	216	FOXO3
ENSG00000127884	217	ECHS1
ENSG00000158793	218	NIT1
ENSG00000165388	219	ZNF488
ENSG00000169504	220	CLIC4
ENSG00000113558	221	SKP1
ENSG00000143801	222	PSEN2
ENSG00000155130	223	MARCKS
ENSG00000143344	224	RGL1
ENSG00000100591	225	AHSA1
ENSG00000152402	226	GUCY1A2
ENSG00000086717	227	PPEF1
ENSG00000082397	228	EPB41L3
ENSG00000100345	229	MYH9
ENSG00000123416	230	TUBA1B
ENSG00000138193	231	PLCE1
ENSG00000165416	232	SUGT1
ENSG00000183258	233	DDX41
ENSG00000173674	234	EIF1AX
ENSG00000101958	235	GLRA2
ENSG00000081237	236	PTPRC
ENSG00000109189	237	USP46
ENSG00000092841	238	MYL6
ENSG00000151835	239	SACS
ENSG00000007047	240	MARK4
ENSG00000007168	241	PAFAH1B1
ENSG00000113569	242	NUP155
ENSG00000135747	243	ZNF670
ENSG00000147416	244	ATP6V1B2
ENSG00000052802	245	MSMO1
ENSG00000196712	246	NF1
ENSG00000140950	247	TLDC1
ENSG00000068976	248	PYGM
ENSG00000137992	249	DBT
ENSG00000119414	250	PPP6C
ENSG00000117215	251	PLA2G2D
ENSG00000170315	252	UBB
ENSG00000089169	253	RPH3A
ENSG00000116032	254	GRIN3B
ENSG00000116791	255	CRYZ
ENSG00000138030	256	KHK
ENSG00000175387	257	SMAD2
ENSG00000182621	258	PLCB1
ENSG00000172336	259	POP7
ENSG00000087302	260	C14orf166
ENSG00000139531	261	SUOX
ENSG00000097021	262	ACOT7
ENSG00000102024	263	PLS3
ENSG00000101846	264	STS
ENSG00000133835	265	HSD17B4
ENSG00000079785	266	DDX1
ENSG00000130037	267	KCNA5
ENSG00000140488	268	CELF6
ENSG00000066422	269	ZBTB11
ENSG00000160307	270	S100B
ENSG00000126945	271	HNRNPH2
ENSG00000104835	272	SARS2
ENSG00000162290	273	DCP1A
ENSG00000185974	274	GRK1
ENSG00000198785	275	GRIN3A
ENSG00000075945	276	KIFAP3
ENSG00000136068	277	FLNB
ENSG00000131482	278	G6PC
ENSG00000072518	279	MARK2
ENSG00000130203	280	APOE
ENSG00000118503	281	TNFAIP3
ENSG00000151065	282	DCP1B
ENSG00000172023	283	REG1B
ENSG00000164776	284	PHKG1
ENSG00000079462	285	PAFAH1B3
ENSG00000170035	286	UBE2E3
ENSG00000134333	287	LDHA
ENSG00000185825	288	BCAP31
ENSG00000197045	289	GMFB
ENSG00000120694	290	HSPH1
ENSG00000162688	291	AGL
ENSG00000152234	292	ATP5A1
ENSG00000080819	293	CPOX
ENSG00000188992	294	LIPI
ENSG00000197892	295	KIF13B
ENSG00000152672	296	CLEC4F
ENSG00000135472	297	FAIM2
ENSG00000064012	298	CASP8
ENSG00000140983	299	RHOT2
ENSG00000198010	300	DLGAP2
ENSG00000084774	301	CAD
ENSG00000079215	302	SLC1A3
ENSG00000054983	303	GALC
ENSG00000158104	304	HPD
ENSG00000178053	305	MLF1
ENSG00000120053	306	GOT1
ENSG00000152192	307	POU4F1
ENSG00000196535	308	MYO18A
ENSG00000070759	309	TESK2
ENSG00000107758	310	PPP3CB
ENSG00000074201	311	CLNS1A
ENSG00000156194	312	PPEF2
ENSG00000078304	313	PPP2R5C
ENSG00000088926	314	F11
ENSG00000183207	315	RUVBL2
ENSG00000198610	316	AKR1C4
ENSG00000168135	317	KCNJ4
ENSG00000155100	318	OTUD6B
ENSG00000107317	319	PTGDS
ENSG00000085224	320	ATRX
ENSG00000156475	321	PPP2R2B
ENSG00000005022	322	SLC25A5
ENSG00000196176	323	HIST1H4A
ENSG00000197914	324	HIST1H4K
ENSG00000124529	325	HIST1H4B
ENSG00000041802	326	LSG1
ENSG00000136986	327	DERL1
ENSG00000111907	328	TPD52L1
ENSG00000156711	329	MAPK13
ENSG00000120727	330	PAIP2
ENSG00000124942	331	AHNAK
ENSG00000068383	332	INPP5A
ENSG00000110955	333	ATP5B
ENSG00000168291	334	PDHB
ENSG00000137818	335	RPLP1
ENSG00000075624	336	ACTB
ENSG00000102893	337	PHKB
ENSG00000125304	338	TM9SF2
ENSG00000151498	339	ACAD8
ENSG00000118564	340	FBXL5
ENSG00000150593	341	PDCD4
ENSG00000149925	342	ALDOA
ENSG00000100577	343	GSTZ1
ENSG00000021574	344	SPAST
ENSG00000198925	345	ATG9A
ENSG00000064652	346	SNX24
ENSG00000113456	347	RAD1
ENSG00000023839	348	ABCC2
ENSG00000198964	349	SGMS1
ENSG00000105254	350	TBCB
ENSG00000187969	351	ZCCHC13
ENSG00000198467	352	TPM2
ENSG00000130175	353	PRKCSH
ENSG00000171298	354	GAA
ENSG00000172232	355	AZU1
ENSG00000100284	356	TOM1
ENSG00000073969	357	NSF
ENSG00000117242	358	PINK1-AS
ENSG00000132470	359	ITGB4
ENSG00000156587	360	UBE2L6
ENSG00000080709	361	KCNN2
ENSG00000163513	362	TGFBR2
ENSG00000162616	363	DNAJB4
ENSG00000063046	364	EIF4B
ENSG00000066583	365	ISOC1
ENSG00000138035	366	PNPT1
ENSG00000171314	367	PGAM1
ENSG00000106633	368	GCK
ENSG00000074590	369	NUAK1
ENSG00000184185	370	KCNJ12
ENSG00000131828	371	PDHA1
ENSG00000158246	372	FAM46B
ENSG00000138794	373	CASP6
ENSG00000088179	374	PTPN4
ENSG00000108557	375	RAI1
ENSG00000112304	376	ACOT13
ENSG00000117906	377	RCN2
ENSG00000136827	378	TOR1A
ENSG00000161011	379	SQSTM1
ENSG00000114062	380	UBE3A
ENSG00000067445	381	TRO
ENSG00000107282	382	APBA1
ENSG00000146476	383	C6orf211
ENSG00000130254	384	SAFB2
ENSG00000104812	385	GYS1
ENSG00000165588	386	OTX2
ENSG00000078618	387	NRD1
ENSG00000132142	388	ACACA
ENSG00000198919	389	DZIP3
ENSG00000126583	390	PRKCG
ENSG00000102081	391	FMR1
ENSG00000169992	392	NLGN2
ENSG00000123091	393	RNF11
ENSG00000136854	394	STXBP1
ENSG00000002330	395	BAD
ENSG00000136928	396	GABBR2
ENSG00000107140	397	TESK1
ENSG00000204220	398	PFDN6
ENSG00000105379	399	ETFB
ENSG00000138029	400	HADHB
ENSG00000166411	401	IDH3A
ENSG00000204364	402	C2
ENSG00000169282	403	KCNAB1
ENSG00000072310	404	SREBF1
ENSG00000104872	405	PIH1D1
ENSG00000123453	406	SARDH
ENSG00000148090	407	AUH
ENSG00000174233	408	ADCY6
ENSG00000116761	409	CTH
ENSG00000166394	410	CYB5R2
ENSG00000105953	411	OGDH
ENSG00000103876	412	FAH
ENSG00000067057	413	PFKP
ENSG00000115677	414	HDLBP
ENSG00000063241	415	ISOC2
ENSG00000115267	416	IFIH1
ENSG00000129084	417	PSMA1
ENSG00000166986	418	MARS
ENSG00000117984	419	CTSD
ENSG00000133069	420	TMCC2
ENSG00000091140	421	DLD
ENSG00000197746	422	PSAP
ENSG00000077150	423	NFKB2
ENSG00000171552	424	BCL2L1
ENSG00000090402	425	SI
ENSG00000173898	426	SPTBN2
ENSG00000180957	427	PITPNB
ENSG00000167792	428	NDUFV1
ENSG00000101444	429	AHCY
ENSG00000079805	430	DNM2
ENSG00000123143	431	PKN1
ENSG00000116096	432	SPR
ENSG00000172379	433	ARNT2
ENSG00000152270	434	PDE3B
ENSG00000163440	435	PDCL2
ENSG00000087095	436	NLK
ENSG00000198558	437	HIST1H4L
ENSG00000143669	438	LYST
ENSG00000108294	439	PSMB3
ENSG00000178974	440	FBXO34
ENSG00000168384	441	HLA-DPA1
ENSG00000137752	442	CASP1
ENSG00000096696	443	DSP
ENSG00000174243	444	DDX23
ENSG00000169100	445	SLC25A6
ENSG00000158006	446	PAFAH2
ENSG00000111262	447	KCNA1
ENSG00000101076	448	HNF4A
ENSG00000112249	449	ASCC3
ENSG00000150787	450	PTS
ENSG00000166483	451	WEE1
ENSG00000061918	452	GUCY1B3
ENSG00000104419	453	NDRG1
ENSG00000134644	454	PUM1
ENSG00000062485	455	CS
ENSG00000165943	456	MOAP1
ENSG00000138835	457	RGS3
ENSG00000057657	458	PRDM1
ENSG00000124208	459	TMEM189-UBE2V1
ENSG00000188987	460	HIST1H4D
ENSG00000198518	461	HIST1H4E
ENSG00000183941	462	HIST2H4A
ENSG00000197238	463	HIST1H4J
ENSG00000197061	464	HIST1H4C
ENSG00000164111	465	ANXA5
ENSG00000130939	466	UBE4B
ENSG00000153558	467	FBXL2
ENSG00000196792	468	STRN3
ENSG00000163719	469	MTMR14
ENSG00000154710	470	RABGEF1
ENSG00000126756	471	UXT
ENSG00000104725	472	NEFL
ENSG00000143622	473	RIT1
ENSG00000110880	474	CORO1C
ENSG00000144028	475	SNRNP200
ENSG00000111674	476	ENO2
ENSG00000144848	477	ATG3
ENSG00000071082	478	RPL31
ENSG00000134184	479	GSTM1
ENSG00000028203	480	VEZT
ENSG00000092820	481	EZR
ENSG00000092201	482	SUPT16H
ENSG00000074416	483	MGLL
ENSG00000110700	484	RPS13
ENSG00000188428	485	BLOC1S5
ENSG00000120992	486	LYPLA1
ENSG00000005421	487	PON1
ENSG00000101400	488	SNTA1
ENSG00000176136	489	MC5R
ENSG00000123297	490	TSFM
ENSG00000161217	491	PCYT1A
ENSG00000124593	492	PRICKLE4
ENSG00000125166	493	GOT2
ENSG00000144837	494	PLA1A
ENSG00000126214	495	KLC1
ENSG00000092964	496	DPYSL2
ENSG00000137285	497	TUBB2B
ENSG00000125388	498	GRK4
ENSG00000177885	499	GRB2
ENSG00000141837	500	CACNA1A
ENSG00000075043	501	KCNQ2
ENSG00000181192	502	DHTKD1
ENSG00000124253	503	PCK1
ENSG00000124784	504	RIOK1
ENSG00000158786	505	PLA2G2F
ENSG00000135924	506	DNAJB2
ENSG00000158560	507	DYNC1I1
ENSG00000132388	508	UBE2G1
ENSG00000145287	509	PLAC8
ENSG00000100461	510	RBM23
ENSG00000136758	511	YME1L1
ENSG00000159423	512	ALDH4A1
ENSG00000203797	513	DDO
ENSG00000198130	514	HIBCH
ENSG00000148396	515	SEC16A
ENSG00000204568	516	MRPS18B
ENSG00000148672	517	GLUD1
ENSG00000008311	518	AASS
ENSG00000091428	519	RAPGEF4
ENSG00000014641	520	MDH1
ENSG00000006128	521	TAC1
ENSG00000128739	522	SNRPN
ENSG00000155897	523	ADCY8
ENSG00000108312	524	UBTF
ENSG00000100982	525	PCIF1
ENSG00000124535	526	WRNIP1
ENSG00000186792	527	HYAL3
ENSG00000106366	528	SERPINE1
ENSG00000111716	529	LDHB
ENSG00000104490	530	NCALD
ENSG00000151806	531	GUF1
ENSG00000103549	532	RNF40
ENSG00000170579	533	DLGAP1
ENSG00000108443	534	RPS6KB1
ENSG00000196368	535	NUDT11
ENSG00000135220	536	UGT2A3
ENSG00000197586	537	ENTPD6
ENSG00000179222	538	MAGED1
ENSG00000167815	539	PRDX2
ENSG00000103381	540	CPPED1
ENSG00000143772	541	ITPKB
ENSG00000128872	542	TMOD2
ENSG00000155876	543	RRAGA
ENSG00000166233	544	ARIH1
ENSG00000104131	545	EIF3J
ENSG00000025423	546	HSD17B6
ENSG00000136160	547	EDNRB
ENSG00000108771	548	DHX58
ENSG00000102178	549	UBL4A
ENSG00000182217	550	HIST2H4B
ENSG00000145675	551	PIK3R1
ENSG00000130489	552	SCO2
ENSG00000158406	553	HIST1H4H
ENSG00000168702	554	LRP1B
ENSG00000154889	555	MPPE1
ENSG00000171759	556	PAH
ENSG00000175564	557	UCP3
ENSG00000197837	558	HIST4H4
ENSG00000168398	559	BDKRB2
ENSG00000134463	560	ECHDC3
ENSG00000088205	561	DDX18
ENSG00000152990	562	GPR125
ENSG00000181856	563	SLC2A4
ENSG00000104884	564	ERCC2
ENSG00000006756	565	ARSD
ENSG00000166974	566	MAPRE2
ENSG00000182326	567	C1S
ENSG00000166347	568	CYB5A
ENSG00000157326	569	DHRS4
ENSG00000115808	570	STRN
ENSG00000100393	571	EP300
ENSG00000148798	572	INA
ENSG00000160200	573	CBS
ENSG00000174804	574	FZD4
ENSG00000141084	575	RANBP10
ENSG00000078674	576	PCM1
ENSG00000176788	577	BASP1
ENSG00000155959	578	VBP1
ENSG00000197217	579	ENTPD4
ENSG00000075340	580	ADD2
ENSG00000188313	581	PLSCR1
ENSG00000006747	582	SCIN
ENSG00000100138	583	NHP2L1
ENSG00000075785	584	RAB7A
ENSG00000070366	585	SMG6
ENSG00000136492	586	BRIP1
ENSG00000015520	587	NPC1L1
ENSG00000113360	588	DROSHA
ENSG00000117245	589	KIF17
ENSG00000129480	590	DTD2
ENSG00000152213	591	ARL11
ENSG00000183734	592	ASCL2
ENSG00000103202	593	NME4
ENSG00000119125	594	GDA
ENSG00000179163	595	FUCA1
ENSG00000167995	596	BEST1
ENSG00000183337	597	BCOR
ENSG00000095539	598	SEMA4G
ENSG00000101460	599	MAP1LC3A
ENSG00000131043	600	AAR2
ENSG00000156096	601	UGT2B4
ENSG00000106327	602	TFR2
ENSG00000109814	603	UGDH
ENSG00000107581	604	EIF3A
ENSG00000135439	605	AGAP2
ENSG00000099331	606	MYO9B
ENSG00000108395	607	TRIM37
ENSG00000130313	608	PGLS
ENSG00000116747	609	TROVE2
ENSG00000105220	610	GPI
ENSG00000055118	611	KCNH2
ENSG00000164708	612	PGAM2
ENSG00000178445	613	GLDC
ENSG00000121310	614	ECHDC2
ENSG00000057593	615	F7
ENSG00000023228	616	NDUFS1
ENSG00000123240	617	OPTN
ENSG00000117862	618	TXNDC12
ENSG00000167971	619	CASKIN1
ENSG00000021826	620	CPS1
ENSG00000112425	621	EPM2A
ENSG00000171793	622	CTPS1
ENSG00000197555	623	SIPA1L1
ENSG00000110696	624	C11orf58
ENSG00000167083	625	GNGT2
ENSG00000165023	626	DIRAS2
ENSG00000160710	627	ADAR
ENSG00000174306	628	ZHX3
ENSG00000189369	629	GSPT2
ENSG00000011566	630	MAP4K3
ENSG00000168092	631	PAFAH1B2
ENSG00000175899	632	A2M
ENSG00000162882	633	HAAO
ENSG00000137563	634	GGH
ENSG00000133424	635	LARGE
ENSG00000100994	636	PYGB
ENSG00000117594	637	HSD11B1
ENSG00000116771	638	AGMAT
ENSG00000120705	639	ETF1
ENSG00000090382	640	LYZ
ENSG00000151692	641	RNF144A
ENSG00000128311	642	TST
ENSG00000101365	643	IDH3B
ENSG00000136153	644	LMO7
ENSG00000132837	645	DMGDH
ENSG00000143627	646	PKLR
ENSG00000142168	647	SOD1
ENSG00000104313	648	EYA1
ENSG00000143256	649	PFDN2
ENSG00000139344	650	AMDHD1
ENSG00000067177	651	PHKA1
ENSG00000105501	652	SIGLEC5
ENSG00000103647	653	CORO2B
ENSG00000132781	654	MUTYH
ENSG00000166848	655	TERF2IP
ENSG00000183665	656	TRMT12
ENSG00000122786	657	CALD1
ENSG00000101216	658	GMEB2
ENSG00000133983	659	COX16
ENSG00000178764	660	ZHX2
ENSG00000198088	661	NUP62CL
ENSG00000160282	662	FTCD
ENSG00000106927	663	AMBP
ENSG00000050748	664	MAPK9
ENSG00000114573	665	ATP6V1A
ENSG00000111052	666	LIN7A
ENSG00000100292	667	HMOX1
ENSG00000153201	668	RANBP2
ENSG00000085365	669	SCAMP1
ENSG00000172331	670	BPGM
ENSG00000110841	671	PPFIBP1
ENSG00000125821	672	DTD1
ENSG00000117118	673	SDHB
ENSG00000165406	674	MARCH8
ENSG00000116459	675	ATP5F1
ENSG00000140905	676	GCSH
ENSG00000020922	677	MRE11A
ENSG00000163516	678	ANKZF1
ENSG00000139998	679	RAB15
ENSG00000081154	680	PCNP
ENSG00000165175	681	MID1IP1
ENSG00000121281	682	ADCY7
ENSG00000168517	683	HEXIM2
ENSG00000149930	684	TAOK2
ENSG00000126261	685	UBA2
ENSG00000131725	686	WDR44
ENSG00000197081	687	IGF2R
ENSG00000053372	688	MRTO4
ENSG00000151876	689	FBXO4
ENSG00000127870	690	RNF6
ENSG00000137764	691	MAP2K5
ENSG00000166197	692	NOLC1
ENSG00000129484	693	PARP2
ENSG00000100401	694	RANGAP1
ENSG00000175215	695	CTDSP2
ENSG00000154415	696	PPP1R3A
ENSG00000123700	697	KCNJ2
ENSG00000140459	698	CYP11A1
ENSG00000100448	699	CTSG
ENSG00000060982	700	BCAT1
ENSG00000065618	701	COL17A1
ENSG00000129673	702	AANAT
ENSG00000172831	703	CES2
ENSG00000104904	704	OAZ1
ENSG00000022267	705	FHL1
ENSG00000168906	706	MAT2A
ENSG00000145982	707	FARS2
ENSG00000013288	708	MAN2B2
ENSG00000160183	709	TMPRSS3
ENSG00000105176	710	URI1
ENSG00000069966	711	GNB5
ENSG00000168488	712	ATXN2L
ENSG00000198327	713	HIST1H4F
ENSG00000198339	714	HIST1H4I
ENSG00000153147	715	SMARCA5
ENSG00000198931	716	APRT
ENSG00000112212	717	TSPO2
ENSG00000087088	718	BAX
ENSG00000185650	719	ZFP36L1
ENSG00000184307	720	ZDHHC23
ENSG00000112294	721	ALDH5A1
ENSG00000102007	722	PLP2
ENSG00000088826	723	SMOX
ENSG00000204386	724	NEU1
ENSG00000105552	725	BCAT2
ENSG00000127415	726	IDUA
ENSG00000100294	727	MCAT
ENSG00000115211	728	EIF2B4
ENSG00000138594	729	TMOD3
ENSG00000021461	730	CYP3A43
ENSG00000163374	731	YY1AP1
ENSG00000115705	732	TPO
ENSG00000119865	733	CNRIP1
ENSG00000174373	734	RALGAPA1
ENSG00000163635	735	ATXN7
ENSG00000143416	736	SELENBP1
ENSG00000137869	737	CYP19A1
ENSG00000100344	738	PNPLA3
ENSG00000169057	739	MECP2
ENSG00000143196	740	DPT
ENSG00000144355	741	DLX1
ENSG00000121104	742	FAM117A
ENSG00000053918	743	KCNQ1
ENSG00000115919	744	KYNU
ENSG00000187838	745	TMEM256-PLSCR3
ENSG00000137700	746	SLC37A4
ENSG00000147889	747	CDKN2A
ENSG00000155760	748	FZD7
ENSG00000161944	749	ASGR2
ENSG00000181873	750	IBA57
ENSG00000101439	751	CST3
ENSG00000169933	752	FRMPD4
ENSG00000136925	753	TSTD2
ENSG00000120563	754	LYZL1
ENSG00000123191	755	ATP7B
ENSG00000022355	756	GABRA1
ENSG00000068697	757	LAPTM4A
ENSG00000175567	758	UCP2
ENSG00000123545	759	NDUFAF4
ENSG00000164929	760	BAALC
ENSG00000166862	761	CACNG2
ENSG00000037042	762	TUBG2
ENSG00000196961	763	AP2A1
ENSG00000134452	764	FBXO18
ENSG00000105372	765	RPS19
ENSG00000177030	766	DEAF1
ENSG00000135423	767	GLS2
ENSG00000163931	768	TKT
ENSG00000171094	769	ALK
ENSG00000132703	770	APCS
ENSG00000063438	771	AHRR
ENSG00000186153	772	WWOX
ENSG00000183077	773	AFMID
ENSG00000143106	774	PSMA5
ENSG00000042088	775	TDP1
ENSG00000107518	776	ATRNL1
ENSG00000205629	777	LCMT1
ENSG00000114480	778	GBE1
ENSG00000005339	779	CREBBP
ENSG00000101440	780	ASIP
ENSG00000198947	781	DMD
ENSG00000011243	782	AKAP8L
ENSG00000152669	783	CCNO
ENSG00000100554	784	ATP6V1D
ENSG00000058404	785	CAMK2B
ENSG00000103111	786	MON1B
ENSG00000138760	787	SCARB2
ENSG00000177807	788	KCNJ10
ENSG00000006744	789	ELAC2
ENSG00000162551	790	ALPL
ENSG00000008710	791	PKD1
ENSG00000171234	792	UGT2B7
ENSG00000004455	793	AK2
ENSG00000164331	794	ANKRA2
ENSG00000172269	795	DPAGT1
ENSG00000128309	796	MPST
ENSG00000029534	797	ANK1
ENSG00000049769	798	PPP1R3F
ENSG00000102572	799	STK24
ENSG00000171262	800	FAM98B
ENSG00000196139	801	AKR1C3
ENSG00000145241	802	CENPC
ENSG00000091490	803	SEL1L3
ENSG00000164068	804	RNF123
ENSG00000146701	805	MDH2
ENSG00000147166	806	ITGB1BP2
ENSG00000158856	807	DMTN
ENSG00000181924	808	COA4
ENSG00000162722	809	TRIM58
ENSG00000058272	810	PPP1R12A
ENSG00000163312	811	HELQ
ENSG00000113048	812	MRPS27
ENSG00000111713	813	GYS2
ENSG00000025772	814	TOMM34
ENSG00000170445	815	HARS
ENSG00000198618	816	PPIAP22
ENSG00000160323	817	ADAMTS13
ENSG00000152795	818	HNRNPDL
ENSG00000162813	819	BPNT1
ENSG00000171316	820	CHD7
ENSG00000138039	821	LHCGR
ENSG00000013375	822	PGM3
ENSG00000086696	823	HSD17B2
ENSG00000143845	824	ETNK2
ENSG00000182919	825	C11orf54
ENSG00000183454	826	GRIN2A
ENSG00000155366	827	RHOC
ENSG00000164654	828	MIOS
ENSG00000084734	829	GCKR
ENSG00000005812	830	FBXL3
ENSG00000130985	831	UBA1
ENSG00000080618	832	CPB2
ENSG00000173141	833	MRP63
ENSG00000167588	834	GPD1
ENSG00000135622	835	SEMA4F
ENSG00000196743	836	GM2A
ENSG00000114054	837	PCCB
ENSG00000159339	838	PADI4
ENSG00000090273	839	NUDC
ENSG00000146938	840	NLGN4X
ENSG00000156515	841	HK1
ENSG00000125818	842	PSMF1
ENSG00000115946	843	PNO1
ENSG00000168758	844	SEMA4C
ENSG00000114948	845	ADAM23
ENSG00000161533	846	ACOX1
ENSG00000169764	847	UGP2
ENSG00000121989	848	ACVR2A
ENSG00000113615	849	SEC24A
ENSG00000162368	850	CMPK1
ENSG00000090238	851	YPEL3
ENSG00000111880	852	RNGTT
ENSG00000187021	853	PNLIPRP1
ENSG00000132640	854	BTBD3
ENSG00000130640	855	TUBGCP2
ENSG00000138032	856	PPM1B
ENSG00000198400	857	NTRK1
ENSG00000189058	858	APOD
ENSG00000184205	859	TSPYL2
ENSG00000099968	860	BCL2L13
ENSG00000075618	861	FSCN1
ENSG00000100197	862	CYP2D6
ENSG00000140368	863	PSTPIP1
ENSG00000151632	864	AKR1C2
ENSG00000187266	865	EPOR
ENSG00000074370	866	ATP2A3
ENSG00000171865	867	RNASEH1
ENSG00000061337	868	LZTS1
ENSG00000100991	869	TRPC4AP
ENSG00000112335	870	SNX3
ENSG00000198301	871	SDAD1
ENSG00000196092	872	PAX5
ENSG00000143198	873	MGST3
ENSG00000112234	874	FBXL4
ENSG00000196262	875	PPIA
ENSG00000164104	876	HMGB2
ENSG00000196415	877	PRTN3
ENSG00000068078	878	FGFR3
ENSG00000102547	879	CAB39L
ENSG00000121053	880	EPX
ENSG00000060069	881	CTDP1
ENSG00000166181	882	API5
ENSG00000134215	883	VAV3
ENSG00000197594	884	ENPP1
ENSG00000165409	885	TSHR
ENSG00000005471	886	ABCB4
ENSG00000131196	887	NFATC1
ENSG00000095397	888	DFNB31
ENSG00000135226	889	UGT2B28
ENSG00000143819	890	EPHX1
ENSG00000137831	891	UACA
ENSG00000166963	892	MAP1A
ENSG00000123064	893	DDX54
ENSG00000178662	894	CSRNP3
ENSG00000164935	895	DCSTAMP
ENSG00000165389	896	SPTSSA
ENSG00000154589	897	LY96
ENSG00000118855	898	MFSD1
ENSG00000175595	899	ERCC4
ENSG00000149313	900	AASDHPPT
ENSG00000129250	901	KIF1C
ENSG00000010704	902	HFE
ENSG00000143569	903	UBAP2L
ENSG00000145348	904	TBCK
ENSG00000134574	905	DDB2
ENSG00000105364	906	MRPL4
ENSG00000159882	907	ZNF230
ENSG00000115850	908	LCT
ENSG00000165474	909	GJB2
ENSG00000132170	910	PPARG
ENSG00000137288	911	UQCC2
ENSG00000129103	912	SUMF2
ENSG00000187122	913	SLIT1
ENSG00000171735	914	CAMTA1
ENSG00000101558	915	VAPA
ENSG00000170820	916	FSHR
ENSG00000181852	917	RNF41
ENSG00000040933	918	INPP4A
ENSG00000197114	919	ZGPAT
ENSG00000064300	920	NGFR
ENSG00000011376	921	LARS2
ENSG00000105612	922	DNASE2
ENSG00000151067	923	CACNA1C
ENSG00000198759	924	EGFL6
ENSG00000163539	925	CLASP2
ENSG00000160883	926	HK3
ENSG00000157240	927	FZD1
ENSG00000147364	928	FBXO25
ENSG00000136193	929	SCRN1
ENSG00000124164	930	VAPB
ENSG00000074800	931	ENO1
ENSG00000034713	932	GABARAPL2
ENSG00000100504	933	PYGL
ENSG00000164190	934	NIPBL
ENSG00000120915	935	EPHX2
ENSG00000130173	936	C19orf80
ENSG00000104722	937	NEFM
ENSG00000161572	938	LYZL6
ENSG00000004864	939	SLC25A13
ENSG00000111110	940	PPM1H
ENSG00000155097	941	ATP6V1C1
ENSG00000134419	942	RPS15A
ENSG00000081181	943	ARG2
ENSG00000187091	944	PLCD1
ENSG00000088305	945	DNMT3B
ENSG00000049239	946	H6PD
ENSG00000157399	947	ARSE
ENSG00000157379	948	DHRS1
ENSG00000188554	949	NBR1
ENSG00000165240	950	ATP7A
ENSG00000101347	951	SAMHD1
ENSG00000138823	952	MTTP
ENSG00000188229	953	TUBB4B
ENSG00000140941	954	MAP1LC3B
ENSG00000125352	955	RNF113A
ENSG00000160058	956	BSDC1
ENSG00000143314	957	MRPL24
ENSG00000122367	958	LDB3
ENSG00000105398	959	SULT2A1
ENSG00000150977	960	RILPL2
ENSG00000173226	961	IQCB1
ENSG00000183765	962	CHEK2
ENSG00000206394	963	CLIC1
ENSG00000171858	964	RPS21
ENSG00000107625	965	DDX50
ENSG00000198682	966	PAPSS2
ENSG00000055955	967	ITIH4
ENSG00000140829	968	DHX38
ENSG00000162407	969	PPAP2B
ENSG00000077498	970	TYR
ENSG00000080503	971	SMARCA2
ENSG00000163218	972	PGLYRP4
ENSG00000134684	973	YARS
ENSG00000114491	974	UMPS
ENSG00000104853	975	CLPTM1
ENSG00000132825	976	PPP1R3D
ENSG00000196620	977	UGT2B15
ENSG00000141378	978	PTRH2
ENSG00000137478	979	FCHSD2
ENSG00000134086	980	VHL
ENSG00000101160	981	CTSZ
ENSG00000065268	982	WDR18
ENSG00000167699	983	GLOD4
ENSG00000066379	984	ZNRD1
ENSG00000090674	985	MCOLN1
ENSG00000171533	986	MAP6
ENSG00000157782	987	CABP1
ENSG00000101323	988	HAO1
ENSG00000004478	989	FKBP4
ENSG00000138413	990	IDH1
ENSG00000137825	991	ITPKA
ENSG00000125458	992	NT5C
ENSG00000129347	993	KRI1
ENSG00000172594	994	SMPDL3A
ENSG00000103569	995	AQP9
ENSG00000156869	996	FRRS1
ENSG00000145907	997	G3BP1
ENSG00000088247	998	KHSRP
ENSG00000140284	999	SLC27A2
ENSG00000145741	1000	BTF3

## Sheet:  PD-relevant genes n=500
Ensembl	Rank	gene_symbol
ENSG00000075151	1	EIF4G3
ENSG00000114503	2	NCBP2
ENSG00000136937	3	NCBP1
ENSG00000137880	4	GCHFR
ENSG00000103342	5	GSPT1
ENSG00000083123	6	BCKDHB
ENSG00000169919	7	GUSB
ENSG00000157087	8	ATP2B2
ENSG00000148730	9	EIF4EBP2
ENSG00000172239	10	PAIP1
ENSG00000171867	11	PRNP
ENSG00000080815	12	PSEN1
ENSG00000082458	13	DLG3
ENSG00000164305	14	CASP3
ENSG00000111640	15	GAPDH
ENSG00000165806	16	CASP7
ENSG00000101132	17	PFDN4
ENSG00000110321	18	EIF4G2
ENSG00000079277	19	MKNK1
ENSG00000058668	20	ATP2B4
ENSG00000064692	21	SNCAIP
ENSG00000131503	22	ANKHD1
ENSG00000054523	23	KIF1B
ENSG00000162139	24	NEU3
ENSG00000151247	25	EIF4E
ENSG00000075711	26	DLG1
ENSG00000167964	27	RAB26
ENSG00000100403	28	ZC3H7B
ENSG00000118520	29	ARG1
ENSG00000069424	30	KCNAB2
ENSG00000138293	31	NCOA4
ENSG00000124299	32	PEPD
ENSG00000103152	33	MPG
ENSG00000131095	34	GFAP
ENSG00000164733	35	CTSB
ENSG00000184708	36	EIF4ENIF1
ENSG00000100664	37	EIF5
ENSG00000104763	38	ASAH1
ENSG00000003393	39	ALS2
ENSG00000196616	40	ADH1B
ENSG00000114374	41	USP9Y
ENSG00000135473	42	PAN2
ENSG00000109670	43	FBXW7
ENSG00000167165	44	UGT1A6
ENSG00000141510	45	TP53
ENSG00000161960	46	EIF4A1
ENSG00000103266	47	STUB1
ENSG00000047849	48	MAP4
ENSG00000145022	49	TCTA
ENSG00000119431	50	HDHD3
ENSG00000165280	51	VCP
ENSG00000117000	52	RLF
ENSG00000101197	53	BIRC7
ENSG00000170775	54	GPR37
ENSG00000142046	55	TMEM91
ENSG00000182149	56	IST1
ENSG00000155657	57	TTN
ENSG00000113924	58	HGD
ENSG00000198668	59	CALM1
ENSG00000134440	60	NARS
ENSG00000005381	61	MPO
ENSG00000079739	62	PGM1
ENSG00000196924	63	FLNA
ENSG00000104863	64	LIN7B
ENSG00000196338	65	NLGN3
ENSG00000163631	66	ALB
ENSG00000082701	67	GSK3B
ENSG00000119878	68	CRIPT
ENSG00000119689	69	DLST
ENSG00000145703	70	IQGAP2
ENSG00000044574	71	HSPA5
ENSG00000169813	72	HNRNPF
ENSG00000159720	73	ATP6V0D1
ENSG00000156508	74	EEF1A1
ENSG00000172059	75	KLF11
ENSG00000156976	76	EIF4A2
ENSG00000119402	77	FBXW2
ENSG00000051108	78	HERPUD1
ENSG00000156261	79	CCT8
ENSG00000160049	80	DFFA
ENSG00000187840	81	EIF4EBP1
ENSG00000197694	82	SPTAN1
ENSG00000115275	83	MOGS
ENSG00000196188	84	CTSE
ENSG00000166340	85	TPP1
ENSG00000115271	86	GCA
ENSG00000170266	87	GLB1
ENSG00000164885	88	CDK5
ENSG00000132535	89	DLG4
ENSG00000072110	90	ACTN1
ENSG00000111676	91	ATN1
ENSG00000141934	92	PPAP2C
ENSG00000184047	93	DIABLO
ENSG00000143933	94	CALM2
ENSG00000100714	95	MTHFD1
ENSG00000023445	96	BIRC3
ENSG00000070756	97	PABPC1
ENSG00000119139	98	TJP2
ENSG00000092199	99	HNRNPC
ENSG00000108387	100	SEPT4
ENSG00000074317	101	SNCB
ENSG00000173210	102	ABLIM3
ENSG00000159023	103	EPB41
ENSG00000091483	104	FH
ENSG00000166167	105	BTRC
ENSG00000108107	106	RPL28
ENSG00000171862	107	PTEN
ENSG00000132718	108	SYT11
ENSG00000105409	109	ATP1A3
ENSG00000198692	110	EIF1AY
ENSG00000185651	111	UBE2L3
ENSG00000151461	112	UPF2
ENSG00000131844	113	MCCC2
ENSG00000070961	114	ATP2B1
ENSG00000174483	115	BBS1
ENSG00000160014	116	CALM3
ENSG00000163283	117	ALPP
ENSG00000138182	118	KIF20B
ENSG00000204276	119	HLA-DQA2
ENSG00000134108	120	ARL8B
ENSG00000127125	121	PPCS
ENSG00000128683	122	GAD1
ENSG00000070831	123	CDC42
ENSG00000172661	124	FAM21C
ENSG00000107789	125	MINPP1
ENSG00000100813	126	ACIN1
ENSG00000165609	127	NUDT5
ENSG00000176974	128	SHMT1
ENSG00000185231	129	MC2R
ENSG00000107290	130	SETX
ENSG00000164045	131	CDC25A
ENSG00000009307	132	CSDE1
ENSG00000206395	133	DDAH2
ENSG00000072274	134	TFRC
ENSG00000102393	135	GLA
ENSG00000120688	136	WBP4
ENSG00000137070	137	IL11RA
ENSG00000099622	138	CIRBP
ENSG00000065613	139	SLK
ENSG00000187555	140	USP7
ENSG00000010810	141	FYN
ENSG00000125351	142	UPF3B
ENSG00000121653	143	MAPK8IP1
ENSG00000101224	144	CDC25B
ENSG00000142192	145	APP
ENSG00000165410	146	CFL2
ENSG00000078018	147	MAP2
ENSG00000197956	148	S100A6
ENSG00000136872	149	ALDOB
ENSG00000178568	150	ERBB4
ENSG00000160752	151	FDPS
ENSG00000100285	152	NEFH
ENSG00000168036	153	CTNNB1
ENSG00000165699	154	TSC1
ENSG00000196586	155	MYO6
ENSG00000113407	156	TARS
ENSG00000131473	157	ACLY
ENSG00000148604	158	RGR
ENSG00000132821	159	VSTM2L
ENSG00000170396	160	ZNF804A
ENSG00000182255	161	KCNA4
ENSG00000111669	162	TPI1
ENSG00000104888	163	SLC17A7
ENSG00000177045	164	SIX5
ENSG00000144724	165	PTPRG
ENSG00000198650	166	TAT
ENSG00000064607	167	SUGP2
ENSG00000189221	168	MAOA
ENSG00000005007	169	UPF1
ENSG00000124788	170	ATXN1
ENSG00000138735	171	PDE5A
ENSG00000138442	172	WDR12
ENSG00000011295	173	TTC19
ENSG00000021645	174	NRXN3
ENSG00000048991	175	R3HDM1
ENSG00000164022	176	AIMP1
ENSG00000115252	177	PDE1A
ENSG00000115419	178	GLS
ENSG00000168959	179	GRM5
ENSG00000084110	180	HAL
ENSG00000161270	181	NPHS1
ENSG00000123415	182	SMUG1
ENSG00000138629	183	UBL7
ENSG00000186566	184	GPATCH8
ENSG00000166603	185	MC4R
ENSG00000204681	186	GABBR1
ENSG00000134982	187	APC
ENSG00000144381	188	HSPD1
ENSG00000049449	189	RCN1
ENSG00000162836	190	ACP6
ENSG00000117450	191	PRDX1
ENSG00000122085	192	MTERFD2
ENSG00000197386	193	HTT
ENSG00000197275	194	RAD54B
ENSG00000073905	195	VDAC1P1
ENSG00000160209	196	PDXK
ENSG00000151552	197	QDPR
ENSG00000169760	198	NLGN1
ENSG00000106066	199	CPVL
ENSG00000167657	200	DAPK3
ENSG00000136167	201	LCP1
ENSG00000100299	202	ARSA
ENSG00000174437	203	ATP2A2
ENSG00000125445	204	MRPS7
ENSG00000105245	205	NUMBL
ENSG00000206305	206	HLA-DQA1
ENSG00000182512	207	GLRX5
ENSG00000172955	208	ADH6
ENSG00000145020	209	AMT
ENSG00000171791	210	BCL2
ENSG00000175073	211	VCPIP1
ENSG00000070159	212	PTPN3
ENSG00000128512	213	DOCK4
ENSG00000160211	214	G6PD
ENSG00000172115	215	CYCS
ENSG00000118689	216	FOXO3
ENSG00000127884	217	ECHS1
ENSG00000158793	218	NIT1
ENSG00000165388	219	ZNF488
ENSG00000169504	220	CLIC4
ENSG00000113558	221	SKP1
ENSG00000143801	222	PSEN2
ENSG00000155130	223	MARCKS
ENSG00000143344	224	RGL1
ENSG00000100591	225	AHSA1
ENSG00000152402	226	GUCY1A2
ENSG00000086717	227	PPEF1
ENSG00000082397	228	EPB41L3
ENSG00000100345	229	MYH9
ENSG00000123416	230	TUBA1B
ENSG00000138193	231	PLCE1
ENSG00000165416	232	SUGT1
ENSG00000183258	233	DDX41
ENSG00000173674	234	EIF1AX
ENSG00000101958	235	GLRA2
ENSG00000081237	236	PTPRC
ENSG00000109189	237	USP46
ENSG00000092841	238	MYL6
ENSG00000151835	239	SACS
ENSG00000007047	240	MARK4
ENSG00000007168	241	PAFAH1B1
ENSG00000113569	242	NUP155
ENSG00000135747	243	ZNF670
ENSG00000147416	244	ATP6V1B2
ENSG00000052802	245	MSMO1
ENSG00000196712	246	NF1
ENSG00000140950	247	TLDC1
ENSG00000068976	248	PYGM
ENSG00000137992	249	DBT
ENSG00000119414	250	PPP6C
ENSG00000117215	251	PLA2G2D
ENSG00000170315	252	UBB
ENSG00000089169	253	RPH3A
ENSG00000116032	254	GRIN3B
ENSG00000116791	255	CRYZ
ENSG00000138030	256	KHK
ENSG00000175387	257	SMAD2
ENSG00000182621	258	PLCB1
ENSG00000172336	259	POP7
ENSG00000087302	260	C14orf166
ENSG00000139531	261	SUOX
ENSG00000097021	262	ACOT7
ENSG00000102024	263	PLS3
ENSG00000101846	264	STS
ENSG00000133835	265	HSD17B4
ENSG00000079785	266	DDX1
ENSG00000130037	267	KCNA5
ENSG00000140488	268	CELF6
ENSG00000066422	269	ZBTB11
ENSG00000160307	270	S100B
ENSG00000126945	271	HNRNPH2
ENSG00000104835	272	SARS2
ENSG00000162290	273	DCP1A
ENSG00000185974	274	GRK1
ENSG00000198785	275	GRIN3A
ENSG00000075945	276	KIFAP3
ENSG00000136068	277	FLNB
ENSG00000131482	278	G6PC
ENSG00000072518	279	MARK2
ENSG00000130203	280	APOE
ENSG00000118503	281	TNFAIP3
ENSG00000151065	282	DCP1B
ENSG00000172023	283	REG1B
ENSG00000164776	284	PHKG1
ENSG00000079462	285	PAFAH1B3
ENSG00000170035	286	UBE2E3
ENSG00000134333	287	LDHA
ENSG00000185825	288	BCAP31
ENSG00000197045	289	GMFB
ENSG00000120694	290	HSPH1
ENSG00000162688	291	AGL
ENSG00000152234	292	ATP5A1
ENSG00000080819	293	CPOX
ENSG00000188992	294	LIPI
ENSG00000197892	295	KIF13B
ENSG00000152672	296	CLEC4F
ENSG00000135472	297	FAIM2
ENSG00000064012	298	CASP8
ENSG00000140983	299	RHOT2
ENSG00000198010	300	DLGAP2
ENSG00000084774	301	CAD
ENSG00000079215	302	SLC1A3
ENSG00000054983	303	GALC
ENSG00000158104	304	HPD
ENSG00000178053	305	MLF1
ENSG00000120053	306	GOT1
ENSG00000152192	307	POU4F1
ENSG00000196535	308	MYO18A
ENSG00000070759	309	TESK2
ENSG00000107758	310	PPP3CB
ENSG00000074201	311	CLNS1A
ENSG00000156194	312	PPEF2
ENSG00000078304	313	PPP2R5C
ENSG00000088926	314	F11
ENSG00000183207	315	RUVBL2
ENSG00000198610	316	AKR1C4
ENSG00000168135	317	KCNJ4
ENSG00000155100	318	OTUD6B
ENSG00000107317	319	PTGDS
ENSG00000085224	320	ATRX
ENSG00000156475	321	PPP2R2B
ENSG00000005022	322	SLC25A5
ENSG00000196176	323	HIST1H4A
ENSG00000197914	324	HIST1H4K
ENSG00000124529	325	HIST1H4B
ENSG00000041802	326	LSG1
ENSG00000136986	327	DERL1
ENSG00000111907	328	TPD52L1
ENSG00000156711	329	MAPK13
ENSG00000120727	330	PAIP2
ENSG00000124942	331	AHNAK
ENSG00000068383	332	INPP5A
ENSG00000110955	333	ATP5B
ENSG00000168291	334	PDHB
ENSG00000137818	335	RPLP1
ENSG00000075624	336	ACTB
ENSG00000102893	337	PHKB
ENSG00000125304	338	TM9SF2
ENSG00000151498	339	ACAD8
ENSG00000118564	340	FBXL5
ENSG00000150593	341	PDCD4
ENSG00000149925	342	ALDOA
ENSG00000100577	343	GSTZ1
ENSG00000021574	344	SPAST
ENSG00000198925	345	ATG9A
ENSG00000064652	346	SNX24
ENSG00000113456	347	RAD1
ENSG00000023839	348	ABCC2
ENSG00000198964	349	SGMS1
ENSG00000105254	350	TBCB
ENSG00000187969	351	ZCCHC13
ENSG00000198467	352	TPM2
ENSG00000130175	353	PRKCSH
ENSG00000171298	354	GAA
ENSG00000172232	355	AZU1
ENSG00000100284	356	TOM1
ENSG00000073969	357	NSF
ENSG00000117242	358	PINK1-AS
ENSG00000132470	359	ITGB4
ENSG00000156587	360	UBE2L6
ENSG00000080709	361	KCNN2
ENSG00000163513	362	TGFBR2
ENSG00000162616	363	DNAJB4
ENSG00000063046	364	EIF4B
ENSG00000066583	365	ISOC1
ENSG00000138035	366	PNPT1
ENSG00000171314	367	PGAM1
ENSG00000106633	368	GCK
ENSG00000074590	369	NUAK1
ENSG00000184185	370	KCNJ12
ENSG00000131828	371	PDHA1
ENSG00000158246	372	FAM46B
ENSG00000138794	373	CASP6
ENSG00000088179	374	PTPN4
ENSG00000108557	375	RAI1
ENSG00000112304	376	ACOT13
ENSG00000117906	377	RCN2
ENSG00000136827	378	TOR1A
ENSG00000161011	379	SQSTM1
ENSG00000114062	380	UBE3A
ENSG00000067445	381	TRO
ENSG00000107282	382	APBA1
ENSG00000146476	383	C6orf211
ENSG00000130254	384	SAFB2
ENSG00000104812	385	GYS1
ENSG00000165588	386	OTX2
ENSG00000078618	387	NRD1
ENSG00000132142	388	ACACA
ENSG00000198919	389	DZIP3
ENSG00000126583	390	PRKCG
ENSG00000102081	391	FMR1
ENSG00000169992	392	NLGN2
ENSG00000123091	393	RNF11
ENSG00000136854	394	STXBP1
ENSG00000002330	395	BAD
ENSG00000136928	396	GABBR2
ENSG00000107140	397	TESK1
ENSG00000204220	398	PFDN6
ENSG00000105379	399	ETFB
ENSG00000138029	400	HADHB
ENSG00000166411	401	IDH3A
ENSG00000204364	402	C2
ENSG00000169282	403	KCNAB1
ENSG00000072310	404	SREBF1
ENSG00000104872	405	PIH1D1
ENSG00000123453	406	SARDH
ENSG00000148090	407	AUH
ENSG00000174233	408	ADCY6
ENSG00000116761	409	CTH
ENSG00000166394	410	CYB5R2
ENSG00000105953	411	OGDH
ENSG00000103876	412	FAH
ENSG00000067057	413	PFKP
ENSG00000115677	414	HDLBP
ENSG00000063241	415	ISOC2
ENSG00000115267	416	IFIH1
ENSG00000129084	417	PSMA1
ENSG00000166986	418	MARS
ENSG00000117984	419	CTSD
ENSG00000133069	420	TMCC2
ENSG00000091140	421	DLD
ENSG00000197746	422	PSAP
ENSG00000077150	423	NFKB2
ENSG00000171552	424	BCL2L1
ENSG00000090402	425	SI
ENSG00000173898	426	SPTBN2
ENSG00000180957	427	PITPNB
ENSG00000167792	428	NDUFV1
ENSG00000101444	429	AHCY
ENSG00000079805	430	DNM2
ENSG00000123143	431	PKN1
ENSG00000116096	432	SPR
ENSG00000172379	433	ARNT2
ENSG00000152270	434	PDE3B
ENSG00000163440	435	PDCL2
ENSG00000087095	436	NLK
ENSG00000198558	437	HIST1H4L
ENSG00000143669	438	LYST
ENSG00000108294	439	PSMB3
ENSG00000178974	440	FBXO34
ENSG00000168384	441	HLA-DPA1
ENSG00000137752	442	CASP1
ENSG00000096696	443	DSP
ENSG00000174243	444	DDX23
ENSG00000169100	445	SLC25A6
ENSG00000158006	446	PAFAH2
ENSG00000111262	447	KCNA1
ENSG00000101076	448	HNF4A
ENSG00000112249	449	ASCC3
ENSG00000150787	450	PTS
ENSG00000166483	451	WEE1
ENSG00000061918	452	GUCY1B3
ENSG00000104419	453	NDRG1
ENSG00000134644	454	PUM1
ENSG00000062485	455	CS
ENSG00000165943	456	MOAP1
ENSG00000138835	457	RGS3
ENSG00000057657	458	PRDM1
ENSG00000124208	459	TMEM189-UBE2V1
ENSG00000188987	460	HIST1H4D
ENSG00000198518	461	HIST1H4E
ENSG00000183941	462	HIST2H4A
ENSG00000197238	463	HIST1H4J
ENSG00000197061	464	HIST1H4C
ENSG00000164111	465	ANXA5
ENSG00000130939	466	UBE4B
ENSG00000153558	467	FBXL2
ENSG00000196792	468	STRN3
ENSG00000163719	469	MTMR14
ENSG00000154710	470	RABGEF1
ENSG00000126756	471	UXT
ENSG00000104725	472	NEFL
ENSG00000143622	473	RIT1
ENSG00000110880	474	CORO1C
ENSG00000144028	475	SNRNP200
ENSG00000111674	476	ENO2
ENSG00000144848	477	ATG3
ENSG00000071082	478	RPL31
ENSG00000134184	479	GSTM1
ENSG00000028203	480	VEZT
ENSG00000092820	481	EZR
ENSG00000092201	482	SUPT16H
ENSG00000074416	483	MGLL
ENSG00000110700	484	RPS13
ENSG00000188428	485	BLOC1S5
ENSG00000120992	486	LYPLA1
ENSG00000005421	487	PON1
ENSG00000101400	488	SNTA1
ENSG00000176136	489	MC5R
ENSG00000123297	490	TSFM
ENSG00000161217	491	PCYT1A
ENSG00000124593	492	PRICKLE4
ENSG00000125166	493	GOT2
ENSG00000144837	494	PLA1A
ENSG00000126214	495	KLC1
ENSG00000092964	496	DPYSL2
ENSG00000137285	497	TUBB2B
ENSG00000125388	498	GRK4
ENSG00000177885	499	GRB2
ENSG00000141837	500	CACNA1A
